# Supplementary material for: A Compendium of Age-Related PheWAS and GWAS Traits for Human Genetic Association Studies, Their Networks and Genetic Correlations
Source: Front Genet. 2021 Jun 1;12:680560. doi: 10.3389/fgene.2021.680560 (PMC8204079; doi:10.3389/fgene.2021.680560)
Supplement: Supplementary file 1 [file Table_1.XLSX]

## Sheet: Table S1
Table S1. Identified age-related traits from the GWAS and PheWAS catalogs and annotations of ICD, Gene Atlas, and MeSH terms
Columns	Descriptions
Traits	This column contains unique traits from GWAS and PheWAS catalogs.
GWAS ID	This column contains unique IDs of traits from the GWAS catalog.
Phecode	This column contains unique IDs from the PheWAS catalog.
icd9 num	This column contains numbers of ICD-9 codes mapped to each trait.
icd9	This column contains ICD-9 codes mapped to each trait.
icd10cm num	This column contains numbers of ICD-10CM codes mapped to each trait.
icd10cm	This column contains ICD-10CM codes mapped to each trait.
icd10 num	This column contains number of ICD-10 codes mapped to each trait.
icd10	This column contains ICD-10 codes mapped to each trait.
GeneATLAS	This column contains unique ID from Gene ATLAS mapped to each trait.
Nealelab rg	This column contains unique ID from Neale lab's UKBB genetic correlation data mapped to each trait.
Rg Cluster	This column contains cluster information of genetic correlations by hierarchical clustering.
MeSH Term	This column contains unique MeSH term mapped to each trait.
MeSH ID	This column contains unique MeSH ID mapped to each trait.
Traits from GWAS & PheWAS Catalogs									UKBB phenotypes			MeSH terms
Traits	GWAS ID	Phecode	icd9 num	icd9	icd10cm num	icd10cm	icd10 num	icd10	GeneATLAS	Nealelab rg	Rg Cluster	MeSH Term	MeSH ID
Acute coronary syndrome	EFO_0005672	-	-	-	-	-	-	-	-	-	-	Acute Coronary Syndrome	D054058
Acute renal failure	-	585.1	5	584.5, 584.6, 584.7, 584.8, 584.9	6	N17, N17.2, N17.1, N17.0, N17.9, N17.8	6	N17, N17.0, N17.1, N17.2, N17.8, N17.9	N17	-	-	Acute Kidney Injury	D058186
Lung adenocarcinoma	EFO_0000571	-	-	-	-	-	-	-	-	-	-	Adenocarcinoma of Lung	D000077192
Alzheimer's disease	EFO_0000249	290.11	2	331.0, 331.00	5	G30.8, G30.9, G30, G30.1, G30.0	8	F00.0, F00.1, F00.2, G30, G30.0, G30.1, G30.8, G30.9	-	-	-	Alzheimer Disease	D000544
Late-onset Alzheimers disease	EFO_1001870	-	-	-	-	-	-	-	-	-	-	Alzheimer Disease	D000544
Beta-amyloid 1-42 measurement	EFO_0004670	-	-	-	-	-	-	-	-	-	-	Amyloid beta-Peptides	D016229
Anemia in chronic kidney disease	-	285.21	1	285.21	1	D63.1	-	-	-	-	-	Anemia	D000740
Anemia in neoplastic disease	-	285.22	2	285.22, 285.3	2	D64.81, D63.0	1	D63.0	-	-	-	Anemia	D000740
Anemia of chronic disease	-	285.2	5	285.2, 285.21, 285.22, 285.29, 285.3	1	D63.8	1	D63.8	-	-	-	Anemia	D000740
Other anemias	-	285	11	284.2, 285, 285.0, 285.1, 285.2, 285.21, 285.22, 285.29, 285.3, 285.8, 285.9	6	D61.82, D64.4, D64.89, D64.9, D64, D64.8	4	D64, D64.4, D64.8, D64.9	D64	-	-	Anemia	D000740
Other aneurysm	-	442	32	441, 441.0, 441.00, 441.01, 441.02, 441.03, 441.1, 441.2, 441.3, 441.4, 441.5, 441.6, 441.7, 441.9, 442, 442.0, 442.1, 442.2, 442.3, 442.8, 442.81, 442.82, 442.83, 442.84, 442.89, 442.9, 443.2, 443.21, 443.22, 443.23, 443.24, 443.29	2	I72.9, I72	2	I72, I72.9	I72	-	-	Aneurysm	D000783
Aneurysm and dissection of heart	-	411.41	5	414.1, 414.10, 414.11, 414.12, 414.19	4	I25.4, I25.3, I25.42, I25.41	3	I25.3, I25.4, I34.1	-	-	-	Aneurysm	D000783
Aneurysm of artery of lower extremity	-	442.3	1	442.3	1	I72.4	1	I72.4	-	-	-	Aneurysm	D000783
Aneurysm of other specified artery	-	442.8	8	442.0, 442.1, 442.8, 442.81, 442.82, 442.83, 442.84, 442.89	5	I72.0, I72.1, I72.2, I72.8, I72.6	4	I72.0, I72.1, I72.2, I72.8	-	-	-	Aneurysm	D000783
Angina pectoris	-	411.3	4	413, 413.0, 413.1, 413.9	28	I25.718, I25.769, I25.731, I25.701, I25.798, I25.728, I25.799, I25.721, I25.761, I20, I25.739, I25.719, I25.711, I25.119, I25.118, I25.738, I20.1, I25.709, I25.111, I25.768, I25.758, I20.8, I25.708, I20.9, I25.751, I25.729, I25.759, I25.791	4	I20, I20.1, I20.8, I20.9	I20	I20, 20002_1074, 6150_2	Cluster1-2	Angina Pectoris	D000787
Unstable angina (intermediate coronary syndrome)	-	411.1	1	411.1	9	I25.110, I25.760, I25.710, I25.720, I25.750, I25.790, I20.0, I25.700, I25.730	1	I20.0	-	-	-	Angina, Unstable	D000789
Stiffness of joint	-	741.2	11	719.5, 719.50, 719.51, 719.52, 719.53, 719.54, 719.55, 719.56, 719.57, 719.58, 719.59	33	M25.60, M25.66, M25.649, M25.621, M25.652, M25.611, M25.65, M25.672, M25.6, M25.659, M25.631, M25.62, M25.675, M25.651, M25.676, M25.642, M25.63, M25.673, M25.639, M25.641, M25.64, M25.612, M25.661, M25.67, M25.632, M25.671, M25.662, M25.674, M25.61, M25.622, M25.629, M25.669, M25.619	1	M25.6	-	-	-	Ankle Joint	D000843
Aortic aneurysm	-	442.1	14	441, 441.0, 441.00, 441.01, 441.02, 441.03, 441.1, 441.2, 441.3, 441.4, 441.5, 441.6, 441.7, 441.9	12	I71.1, I71.5, I71.00, I71.0, I71.03, I71.01, I71.6, I71.9, I71.2, I71.8, I71.02, I79.0	8	I71.0, I71.1, I71.2, I71.5, I71.6, I71.8, I71.9, I79.0	I71	-	-	Aortic Aneurysm	D001014
Abdominal aortic aneurysm	HP_0002619	442.11	2	441.3, 441.4	2	I71.3, I71.4	2	I71.3, I71.4	-	-	-	Aortic Aneurysm, Abdominal	D017544
Apnea	-	513.31	2	786.03, 786.04	2	R06.81, R06.3	1	R06.3	-	-	-	Apnea	D001049
Atrial fibrillation & flutter	-	427.2	3	427.3, 427.31, 427.32	1	I48	1	I48	-	-	-	Arrhythmias, Cardiac	D001145
Abnormal electrocardiogram	-	426.7	1	794.31	1	R94.31	-	-	-	-	-	Arrhythmias, Cardiac	D001145
Abnormal heart sounds	-	396	2	785.2, 785.3	6	R01, R01.2, R01.0, R01.1, R00.8, R00.9	5	R00, R01, R01.0, R01.1, R01.2	-	-	-	Arrhythmias, Cardiac	D001145
Cardiac arrhythmia NOS	-	427.5	1	427.9	1	I49.9	1	I49.9	-	-	-	Arrhythmias, Cardiac	D001145
Occlusion and stenosis of precerebral arteries	-	433.1	20	433, 433.0, 433.00, 433.01, 433.1, 433.10, 433.11, 433.2, 433.20, 433.21, 433.3, 433.30, 433.31, 433.8, 433.80, 433.81, 433.9, 433.90, 433.91, 437.0	14	I65.0, I65.9, I65.23, I65, I65.03, I65.01, I65.2, I65.09, I65.21, I65.8, I65.02, I65.29, I65.1, I65.22	7	I65, I65.0, I65.1, I65.2, I65.3, I65.8, I65.9	I65	-	-	Arterial Occlusive Diseases	D001157
Arteritis NOS	-	446.9	1	447.6	1	I77.6	1	I77.6	-	-	-	Arteritis	D001167
Unspecified monoarthritis	-	716.2	10	716.6, 716.60, 716.61, 716.62, 716.63, 716.64, 716.65, 716.66, 716.67, 716.68	30	M13.11, M13.121, M13.122, M13.162, M13.149, M13.179, M13.112, M13.16, M13.161, M13.132, M13.1, M13.15, M13.169, M13.14, M13.171, M13.129, M13.131, M13.141, M13.111, M13.13, M13.17, M13.152, M13.172, M13.10, M13.159, M13.12, M13.119, M13.151, M13.139, M13.142	3	M13.1, M17, M17.9	M17	-	-	Arthritis	D001168
Gouty arthropathy	-	274.11	8	274.0, 274.00, 274.01, 274.02, 274.03, 274.10, 274.11, 274.19	448	M1A.39, M10.0, M1A.4291, M1A.4290, M1A.38X0, M10.139, M1A.3121, M10.049, M10.38, M1A.2611, M1A.042, M1A.029, M1A.2210, M10.041, M10.219, M1A.4511, M1A.451, M1A.212, M1A.3, M1A.221, M1A.379, M10.10, M1A.469, M10.311, M10.312, M1A.0490, M1A.4721, M1A.20X0, M1A.342, M1A.3791, M1A.412, M10.26, M10.37, M1A.0121, M1A.4790, M1A.28X0, M1A.3120, M1A.0221, M1A.039, M1A.30, M10.25, M1A.3591, M10.28, M1A.362…	3	M10.0, M10.1, M10.2	M10	-	-	Arthritis, Gouty	D015210
Pyogenic arthritis	-	711.1	11	711.0, 711.00, 711.01, 711.02, 711.03, 711.04, 711.05, 711.06, 711.07, 711.08, 711.09	128	M00.861, M00.03, M00.029, M00.021, M00.059, M00.21, M00.229, M00.2, M00.012, M00.112, M00.011, M00.872, M00.842, M00.269, M00.28, M00.82, M00.841, M00.261, M00.10, M00.831, M00.20, M00.19, M00.829, M00.851, M00.251, M00.862, M00.061, M00.241, M00.02, M00.852, M00.131, M00.22, M00.072, M00.262, M00.239, M00.252, M00.212, M00.279, M00.89, M00.172, M00.09, M00.221, M00.141, M00.042, M00.29, M00.07, …	3	M00, M00.2, M00.9	-	-	-	Arthritis, Infectious	D001170
Psoriatic arthritis	EFO_0003778	-	-	-	-	-	-	-	psoriatic arthropathy	-	-	Arthritis, Psoriatic	D015535
Rheumatoid arthritis & related inflammatory polyarthropathies	-	714	14	714, 714.0, 714.1, 714.2, 714.3, 714.30, 714.31, 714.32, 714.33, 714.4, 714.8, 714.81, 714.89, 714.9	35	M12.061, M12.019, M12.071, M12.06, M12.069, M12.049, M12.03, M12.01, M12.00, M12.051, M12.04, M12.039, M12.032, M12.08, M12.02, M12.0, M13.0, M12.079, M12.022, M12.072, M12.05, M12.062, M12.029, M12.041, M12.09, M12.059, M12.052, M12.07, M12.042, M12.011, M12.021, M12.031, M12.012, M06.4, M04.8	3	M06.4, M12.0, M13.0	-	-	-	Arthritis, Rheumatoid	D001172
Unspecified polyarthropathy or polyarthritis	-	716.1	11	716.5, 716.50, 716.51, 716.52, 716.53, 716.54, 716.55, 716.56, 716.57, 716.58, 716.59	-	-	-	-	-	-	-	Arthritis, Rheumatoid	D001172
Atherosclerosis	-	440	17	440, 440.0, 440.1, 440.2, 440.20, 440.21, 440.22, 440.23, 440.24, 440.29, 440.3, 440.30, 440.31, 440.32, 440.4, 440.8, 440.9	4	I70, I70.8, I70.91, I70.90	4	I25.0, I70, I70.8, I70.9	I70	-	-	Atherosclerosis	D050197
Atherosclerosis of aorta	-	440.9	1	440	1	I70.0	1	I70.0	-	-	-	Atherosclerosis	D050197
Atherosclerosis of native arteries of the extremities with intermittent claudication	-	440.22	1	440.21	6	I70.212, I70.21, I70.218, I70.211, I70.219, I70.213	-	-	-	-	-	Atherosclerosis	D050197
Atherosclerosis of native arteries of the extremities with ulceration or gangrene	-	440.21	2	440.23, 440.24	21	I70.262, I70.249, I70.263, I70.244, I70.231, I70.241, I70.248, I70.232, I70.261, I70.269, I70.242, I70.25, I70.26, I70.245, I70.235, I70.239, I70.268, I70.238, I70.234, I70.233, I70.243	-	-	-	-	-	Atherosclerosis	D050197
Atherosclerosis of renal artery	-	440.1	1	440.1	1	I70.1	1	I70.1	-	-	-	Atherosclerosis	D050197
Atherosclerosis of the extremities	-	440.2	12	440.2, 440.20, 440.21, 440.22, 440.23, 440.24, 440.29, 440.3, 440.30, 440.31, 440.32, 440.4	245	I70.743, I70.728, I70.302, I70.569, I70.42, I70.532, I70.223, I70.31, I70.648, I70.528, I70.411, I70.443, I70.599, I70.429, I70.631, I70.398, I70.368, I70.518, I70.445, I70.548, I70.542, I70.523, I70.535, I70.512, I70.72, I70.468, I70.645, I70.639, I70.621, I70.541, I70.56, I70.361, I70.75, I70.538, I70.434, I70.422, I70.208, I70.662, I70.533, I70.201, I70.76, I70.311, I70.313, I70.498, I70.492, …	1	I70.2	-	-	-	Atherosclerosis	D050197
Atrial fibrillation	EFO_0000275	427.21	1	427.31	3	I48.91, I48.0, I48.2	-	-	-	I48	Cluster2	Atrial Fibrillation	D001281
Supraventricular premature beats	-	427.61	1	427.61	1	I49.1	1	I49.1	-	-	-	Atrial Premature Complexes	D018880
First degree AV block	-	426.21	1	426.11	1	I44.0	1	I44.0	-	-	-	Atrioventricular Block	D054537
Second degree AV block	-	426.23	1	426.13	1	I44.1	1	I44.1	-	-	-	Atrioventricular Block	D054537
Peripheral autonomic neuropathy	-	337.1	4	337.0, 337.00, 337.09, 337.1	3	G99.0, G90.0, G90.09	1	G90.0	-	-	-	Autonomic Nervous System Diseases	D001342
Back pain	HP_0003418	760	4	724.1, 724.2, 724.20, 724.5	5	M54.9, M54, M54.6, M54.5, M54.89	5	M54, M54.5, M54.6, M54.8, M54.9	M54	3571, M54, M13_DORSALGIA, 6159_4	Cluster1-1	Back Pain	D001416
Barrett's esophagus	EFO_0000280	530.13	1	530.85	6	K22.7, K22.71, K22.70, K22.710, K22.719, K22.711	-	-	-	-	-	Barrett Esophagus	D001471
Extrapyramidal disease and abnormal movement disorders	-	333	24	333, 333.0, 333.1, 333.2, 333.3, 333.4, 333.5, 333.6, 333.7, 333.71, 333.72, 333.79, 333.8, 333.81, 333.82, 333.83, 333.84, 333.85, 333.89, 333.9, 333.90, 333.91, 333.93, 333.99	10	G25.9, G25.89, G26, G25, G25.71, G25.7, G25.83, G25.82, G25.70, G25.79	4	G25, G25.8, G25.9, G26	G25	-	-	Basal Ganglia Diseases	D001480
Abnormal tumor markers, elevated CEA or CA 125	-	795.8	3	795.81, 795.82, 795.89	2	R97.8, R97	-	-	-	-	-	Biomarkers, Tumor	D014408
Blindness and low vision	-	367.9	51	369, 369.0, 369.00, 369.01, 369.02, 369.03, 369.04, 369.05, 369.06, 369.07, 369.08, 369.1, 369.10, 369.11, 369.12, 369.13, 369.14, 369.15, 369.16, 369.17, 369.18, 369.2, 369.20, 369.21, 369.22, 369.23, 369.24, 369.25, 369.3, 369.4, 369.6, 369.60, 369.61, 369.62, 369.63, 369.64, 369.65, 369.66, 369.67, 369.68, 369.69, 369.7, 369.70, 369.71, 369.72, 369.73, 369.74, 369.75, 369.76, 369.8, 369.9	75	H54.42A4, H54.0X, H54.1224, H54.0X55, H54.512A, H54.8, H54.11, H54.6, H54.1142, H54.1225, H54.1131, H54.0X5, H54.2X12, H54.0X43, H54.511, H54.61, H54.2X11, H54.52A, H54, H54.415A, H54.0X35, H54.62, H54.42A, H54.5, H54.113, H54.511A, H54.2, H54.7, H54.0, H54.42A3, H54.0X33, H54.0X53, H54.1215, H54.2X2, H54.1213, H54.52A1, H54.42, H54.51, H54.60, H54.4, H54.2X, H54.1151, H54.0X44, H54.2X1, H54.0X54…	9	H54, H54.0, H54.1, H54.2, H54.3, H54.4, H54.5, H54.6, H54.7	H54	-	-	Blindness	D001766
Osteopenia	-	743.9	1	733.9	2	M89.9, M85.9	2	M85.9, M89.9	osteopenia	-	-	Bone Diseases, Metabolic	D001851
Secondary malignancy of bone	-	198.6	2	198.5, 209.73	4	C79.51, C79.52, C7B.03, C79.5	1	C79.5	-	-	-	Bone Neoplasm	D001859
Abnormal findings on study of brain, nervous system	-	346	14	794.0, 794.00, 794.01, 794.02, 794.09, 794.1, 794.10, 794.11, 794.12, 794.13, 794.14, 794.16, 794.17, 794.19	11	R94.110, R94.138, R94.121, R94.112, R94.1, R94.128, R94.130, R94.111, R94.118, R94.113, R94.131	1	R94.1	-	-	-	Brain	D001921
Other cerebral degenerations	-	331	17	330, 330.0, 330.1, 330.2, 330.3, 330.8, 330.9, 331, 331.3, 331.4, 331.5, 331.6, 331.7, 331.8, 331.81, 331.89, 331.9	24	E75.10, G31.89, E75.23, G31.85, G13.2, G13.8, G31.2, E75.11, G31.81, E75.01, E75.00, E75.25, E75.02, E75.0, G91.4, G31.82, E75.4, E75.29, E75.19, F84.2, E75.1, G93.7, E75.09, G94	11	E75.0, E75.1, E75.2, E75.4, F84.2, G13.2, G13.8, G31.2, G31.8, G93.7, G94	-	-	-	Brain Diseases	D001927
Cerebral ischemia	-	433.3	10	435, 435.0, 435.1, 435.2, 435.3, 435.8, 435.9, 437.1, 437.5, V12.54	4	I67.82, I67.8, I67.81, I67.89	2	I67, I67.8	I67	-	-	Brain Ischemia	D002545
Brain cancer	-	191.11	12	191, 191.0, 191.1, 191.2, 191.3, 191.4, 191.5, 191.6, 191.7, 191.8, 191.9, V10.85	12	C71.1, C71.9, C71.4, C71.5, C71.7, C71.8, Z85.841, C71.3, C71.2, C71.6, C71, C71.0	11	C71, C71.0, C71.1, C71.2, C71.3, C71.4, C71.5, C71.6, C71.7, C71.8, C71.9	-	-	-	Brain Neoplasms	D001932
Lump or mass in breast	-	611.3	1	611.72	20	N63.31, N63.4, N63, N63.10, N63.32, N63.23, N63.22, N63.13, N63.3, N63.24, N63.21, N63.20, N63.1, N63.12, N63.11, N63.41, N63.14, N63.42, N63.0, N63.2	1	N63	N63	-	-	Breast	D001940
Acquired absence of breast	-	175	5	612, 612.0, 612.1, V45.71, V51.0	3	N65, N65.0, N65.1	1	Z90.1	-	-	-	Breast	D001940
Mammographic microcalcification	-	611.11	1	793.81	1	R92.0	-	-	-	-	-	Breast Diseases	D001941
Breast cancer, including in situ	-	174.1	12	174, 174.0, 174.1, 174.2, 174.3, 174.4, 174.5, 174.6, 174.8, 174.9, 233.0, V10.3	17	D05.10, D05.90, D05.01, D05.02, D05.1, D05.11, D05, D05.80, D05.82, D05.92, D05.0, D05.12, D05.91, D05.8, D05.9, D05.81, D05.00	4	D05, D05.1, D05.7, D05.9	D05	C50, C3_BREAST_3	Cluster2	Breast Neoplasms	D001943
Breast cancer	-	174	18	174, 174.0, 174.1, 174.2, 174.3, 174.4, 174.5, 174.6, 174.8, 174.9, 175, 175.0, 175.9, 233, 233.0, 238.3, 239.3, V10.3	1	Z85.3	-	-	C50	C50, C3_BREAST_3	Cluster2	Breast Neoplasms	D001943
Breast carcinoma	EFO_0000305	-	-	-	-	-	-	-	C50	C50, C3_BREAST_3	Cluster2	Breast Neoplasms	D001943
Estrogen-receptor negative breast cancer	EFO_1000650	-	-	-	-	-	-	-	-	C50, C3_BREAST_3	Cluster2	Breast Neoplasms	D001943
Estrogen-receptor positive breast cancer	EFO_1000649	-	-	-	-	-	-	-	-	C50, C3_BREAST_3	Cluster2	Breast Neoplasms	D001943
Bronchiectasis	-	496.3	3	494, 494.0, 494.1	4	J47.1, J47.9, J47.0, J47	1	J47	J47	-	-	Bronchiectasis	D001987
Bundle branch block	-	426.3	9	426.2, 426.3, 426.4, 426.5, 426.50, 426.51, 426.52, 426.53, 426.54	4	I45.2, I45.3, I45.4, I44.39	4	I44.6, I45.2, I45.3, I45.4	-	-	-	Bundle-Branch Block	D002037
Left bundle branch block	-	426.32	2	426.2, 426.3	6	I44.6, I44.4, I44.60, I44.5, I44.69, I44.7	4	I44.4, I44.5, I44.6, I44.7	-	-	-	Bundle-Branch Block	D002037
Right bundle branch block	-	426.31	3	426.4, 426.51, 426.52	4	I45.10, I45.19, I45.1, I45.0	2	I45.0, I45.1	-	-	-	Bundle-Branch Block	D002037
Bursitis	-	726.3	6	726.33, 726.61, 726.62, 726.63, 726.65, 726.71	17	M70.42, M76.61, M76.42, M70.41, M70.20, M76.62, M70.22, M70.21, M70.40, M70.4, M76.6, M76.40, M76.60, M76.41, M76.4, M70.2, M77.4	4	M70.2, M70.4, M76.4, M76.6	-	-	-	Bursitis	D002062
Cachexia	-	260.1	1	799.4	1	R64	2	B22.2, R64	-	-	-	Cachexia	D002100
Corns and callosities	-	700	1	700	1	L84	1	L84	-	-	-	Callosities	D002145
Basal cell carcinoma	EFO_0004193	-	-	-	-	-	-	-	-	-	-	Carcinoma, Basal Cell	D002280
Hepatocellular carcinoma	EFO_0000182	-	-	-	-	-	-	-	-	-	-	Carcinoma, Hepatocellular	D006528
Secondary malignant neoplasm of liver	-	198.4	2	197.7, 209.72	2	C78.7, C7B.02	1	C78.7	-	-	-	Carcinoma, Hepatocellular	D006528
Non-Small cell lung carcinoma	EFO_0003060	-	-	-	-	-	-	-	-	-	-	Carcinoma, Non-Small-Cell Lung	D002289
Renal cell carcinoma	EFO_0000681	189.11	1	189	7	C64.9, Z85.52, C64, Z85.528, C64.1, C64.2, Z85.520	1	C64	C64	-	-	Carcinoma, Renal Cell	D002292
Keratinocyte carcinoma	EFO_0010176	-	-	-	-	-	-	-	-	-	-	Carcinoma, Squamous Cell	D002294
Squamous cell carcinoma	EFO_0000707	-	-	-	-	-	-	-	-	-	-	Carcinoma, Squamous Cell	D002294
Other cardiac conduction disorders	-	426.8	5	426, 426.8, 426.81, 426.82, 426.89	3	I45.81, I45.8, I45.89	1	I45.8	-	-	-	Cardiac Conduction System Disease	D000075224
Cardiomegaly	-	416	1	429.3	1	I51.7	1	I51.7	-	-	-	Cardiomegaly	D006332
Primary/Intrinsic cardiomyopathies	-	425.1	7	425.0, 425.1, 425.11, 425.18, 425.2, 425.3, 425.4	6	I42.9, I42.0, I42.8, I42.5, I42.4, I42.3	7	I42, I42.0, I42.3, I42.4, I42.5, I42.8, I42.9	I42	-	-	Cardiomyopathies	D009202
Secondary/Extrinsic cardiomyopathies	-	425.2	3	425.7, 425.8, 425.9	2	I43, I42.7	2	I43, I43.8	-	-	-	Cardiomyopathies	D009202
Cardiomyopathy	-	425	13	425, 425.0, 425.1, 425.11, 425.18, 425.2, 425.3, 425.4, 425.5, 425.7, 425.8, 425.9, 429.83	1	I42	1	I42.7	-	-	-	Cardiomyopathies	D009202
Idiopathic dilated cardiomyopathy	EFO_0009094	-	-	-	-	-	-	-	-	-	-	Cardiomyopathy, Dilated	D002311
Circulatory disease NEC	-	459.9	7	459, 459.8, 459.89, 459.9, V12.5, V12.50, V12.59	7	I87.8, I99.8, I99, I99.9, I87.9, Z86.7, Z86.79	6	I60.0, I87.8, I87.9, I97.1, I99, Z86.7	-	IX_CIRCULATORY	Cluster1-2	Cardiovascular Diseases	D002318
Other disorders of circulatory system	-	459	10	459, 459.0, 459.2, 459.8, 459.89, 459.9, V12.5, V12.50, V12.59, V43.4	1	I87.1	1	I87.1	-	IX_CIRCULATORY	Cluster1-2	Cardiovascular Diseases	D002318
Abnormal function study of cardiovascular system	-	429.2	3	794.3, 794.30, 794.39	3	R94.30, R94.39, R94.3	1	R94.3	-	IX_CIRCULATORY	Cluster1-2	Cardiovascular Diseases	D002318
Cardiovascular disease	EFO_0000319	-	-	-	-	-	-	-	-	IX_CIRCULATORY	Cluster1-2	Cardiovascular Diseases	D002318
Cataract	EFO_0001059	366	47	366, 366.0, 366.00, 366.01, 366.02, 366.03, 366.04, 366.09, 366.1, 366.10, 366.11, 366.12, 366.13, 366.14, 366.15, 366.16, 366.17, 366.18, 366.19, 366.2, 366.20, 366.21, 366.22, 366.23, 366.3, 366.30, 366.31, 366.32, 366.33, 366.34, 366.4, 366.41, 366.42, 366.43, 366.44, 366.45, 366.46, 366.5, 366.50, 366.51, 366.52, 366.53, 366.8, 366.9, 998.82, V43.1, V45.61	52	H26.411, H26.31, H26.49, H26.3, H26.32, H26, H59.021, Z98.4, H28, H26.492, H26.212, H26.8, H26.40, H59.02, E08.36, H26.231, H59.022, H26.22, H26.33, H26.223, E10.36, H26.9, H26.493, Z98.41, H26.30, H26.23, H26.412, H26.213, H26.419, H26.4, H59.029, Z96.1, H26.239, H26.499, H26.413, E11.36, H26.41, H26.2, H26.21, H26.229, H26.233, Z98.42, H26.20, E09.36, H26.491, H59.023, Z98.49, H26.219, H26.232,…	10	H26, H26.2, H26.3, H26.4, H26.8, H26.9, H28.0, H28.1, H28.2, Z96.1	H26	H26	Cluster2	Cataract	D002386
Nonsenile Cataract	-	366.1	7	366.0, 366.00, 366.01, 366.02, 366.03, 366.04, 366.09	32	H26.019, H26.053, H26.041, H26.04, H26.002, H26.05, H26.059, H26.012, H26.033, H26.049, H26.039, H26.03, H26.042, H26.051, H26.009, H26.0, H26.003, H26.063, H26.032, H26.06, H26.052, H26.031, H26.00, H26.09, H26.001, H26.01, H26.011, H26.013, H26.069, H26.062, H26.043, H26.061	1	H26.0	-	H26	Cluster2	Cataract	D002386
Cancer of brain and nervous system	-	191.1	20	191, 191.0, 191.1, 191.2, 191.3, 191.4, 191.5, 191.6, 191.7, 191.8, 191.9, 192, 192.0, 192.1, 192.2, 192.3, 192.8, 192.9, V10.85, V10.86	24	C72.9, C72.5, C72.30, C72.0, C72.22, C72.21, C72, C70, Z85.848, C72.1, C72.20, C72.42, C72.2, C72.59, C72.3, C72.50, C72.32, C72.31, C72.4, C72.40, C72.41, C70.0, C70.9, C70.1	13	C70, C70.0, C70.1, C70.9, C72, C72.0, C72.1, C72.2, C72.3, C72.4, C72.5, C72.8, C72.9	-	-	-	Central Nervous System Neoplasms	D016543
Malignant neoplasm of brain and nervous system	-	191	23	191, 191.0, 191.1, 191.2, 191.3, 191.4, 191.5, 191.6, 191.7, 191.8, 191.9, 192, 192.0, 192.1, 192.2, 192.3, 192.8, 192.9, 237.5, 237.6, 239.6, V10.85, V10.86	9	D42.0, D43.4, D43.1, D43.0, D43.2, D42.1, D42.9, D49.6, D42	9	D42, D42.0, D42.1, D42.9, D43.0, D43.1, D43.2, D43.3, D43.4	-	-	-	Central Nervous System Neoplasms	D016543
Secondary malignancy of brain/spine	-	198.5	2	198.3, 198.4	6	C79.40, C79.31, C79.32, C79.49, C79.4, C79.3	2	C79.3, C79.4	-	-	-	Central Nervous System Neoplasms	D016543
Intracerebral hemorrhage	EFO_0005669	430.2	2	431, 431.0	10	I61.9, I61.6, I61, I61.1, I61.5, I61.2, I61.4, I61.8, I61.0, I61.3	10	I61, I61.0, I61.1, I61.2, I61.3, I61.4, I61.5, I61.6, I61.8, I61.9	I61	-	-	Cerebral Hemorrhage	D002543
Non-Lobar intracerebral hemorrhage	EFO_0010178	-	-	-	-	-	-	-	-	-	-	Cerebral Hemorrhage	D002543
Occlusion of cerebral arteries, with cerebral infarction	-	433.11	6	433.01, 433.11, 433.21, 433.31, 433.81, 433.91	39	I63.02, I63.113, I63.1, I63.12, I63.20, I63.032, I63.131, I63.213, I63.012, I63.22, I63.119, I63.21, I63.231, I63.011, I63.233, I63.11, I63.211, I63.01, I63.019, I63.19, I63.212, I63.232, I63.03, I63.239, I63.139, I63.00, I63.039, I63.10, I63.031, I63.111, I63.13, I63.2, I63.112, I63.23, I63.219, I63.133, I63.09, I63.29, I63.132	2	I63.1, I63.2	-	-	-	Cerebral Infarction	D002544
Late effects of cerebrovascular disease	-	433.8	36	438, 438.0, 438.1, 438.10, 438.11, 438.12, 438.13, 438.14, 438.19, 438.2, 438.20, 438.21, 438.22, 438.3, 438.30, 438.31, 438.32, 438.4, 438.40, 438.41, 438.42, 438.5, 438.50, 438.51, 438.52, 438.53, 438.6, 438.7, 438.8, 438.81, 438.82, 438.83, 438.84, 438.85, 438.89, 438.9	289	I69.892, I69.8, I69.069, I69.153, I69.269, I69.25, I69.313, I69.233, I69.162, I69.323, I69.293, I69.941, I69.292, I69.310, I69.214, I69.044, I69.81, I69.843, I69.921, I69.063, I69.20, I69.353, I69.113, I69.864, I69.354, I69.365, I69.042, I69.264, I69.391, I69.95, I69.190, I69.853, I69.021, I69.062, I69.314, I69.261, I69.123, I69.092, I69.963, I69.811, I69.231, I69.018, I69.322, I69.16, I69.193, I…	7	I69, I69.0, I69.1, I69.2, I69.3, I69.4, I69.8	I69	-	-	Cerebrovascular Disorders	D002561
Cerebrovascular disease	-	433	89	346.6, 346.60, 346.61, 346.62, 346.63, 433, 433.0, 433.00, 433.01, 433.1, 433.10, 433.11, 433.2, 433.20, 433.21, 433.3, 433.30, 433.31, 433.8, 433.80, 433.81, 433.9, 433.90, 433.91, 434, 434.0, 434.00, 434.01, 434.1, 434.10, 434.11, 434.9, 434.90, 434.91, 435, 435.0, 435.1, 435.2, 435.3, 435.8, 435.9, 436, 437, 437.0, 437.1, 437.3, 437.4, 437.5, 437.6, 437.7, 437.8, 437.9, 438, 438.0, 438.1, 438.…	13	I68, I68.2, G46.3, I68.8, G46.8, G45.4, G46.7, I67.7, G46.6, I67.9, I68.0, G46.4, G46.5	14	G45.4, G46.3, G46.4, G46.5, G46.6, G46.7, G46.8, I60.0, I67.7, I67.9, I68, I68.0, I68.2, I68.8	I67	-	-	Cerebrovascular Disorders	D002561
Occlusion of cerebral arteries	-	433.2	11	434, 434.0, 434.00, 434.01, 434.1, 434.10, 434.11, 434.9, 434.90, 434.91, 437.6	21	I66.1, I66.23, I66.21, I66.8, I66.3, I67.6, I66.02, I66.03, I66.13, I66.12, I66.01, I66.11, I66.9, I66.0, I66.2, I66.22, I66.09, I63, I66.19, I66, I66.29	13	I63, I63.2, I63.5, I63.9, I66, I66.0, I66.1, I66.2, I66.3, I66.4, I66.8, I66.9, I67.6	I63	-	-	Cerebrovascular Disorders	D002561
Acute, but ill-defined cerebrovascular disease	-	433.6	6	346.6, 346.60, 346.61, 346.62, 346.63, 436	7	G43.611, G43.601, G43.61, G43.609, G43.60, G43.619, G43.6	-	-	-	-	-	Cerebrovascular Disorders	D002561
Cervical intraepithelial neoplasia (Cervical dysplasia)	-	180.3	5	233.1, 622.1, 622.10, 622.11, 622.12	9	N87, N87.0, D06.0, N87.9, N87.1, D06, D06.1, D06.7, D06.9	10	D06, D06.0, D06.1, D06.7, D06.9, N87, N87.0, N87.1, N87.2, N87.9	D06	-	-	Cervical Intraepithelial Neoplasia	D018290
Chondrocalcinosis	-	274.21	33	712.1, 712.10, 712.11, 712.12, 712.13, 712.14, 712.15, 712.16, 712.17, 712.18, 712.19, 712.2, 712.20, 712.21, 712.22, 712.23, 712.24, 712.25, 712.26, 712.27, 712.28, 712.29, 712.3, 712.30, 712.31, 712.32, 712.33, 712.34, 712.35, 712.36, 712.37, 712.38, 712.39	64	M11.139, M11.17, M11.232, M11.149, M11.272, M11.29, M11.141, M11.1, M11.171, M11.251, M11.18, M11.212, M11.28, M11.142, M11.269, M11.112, M11.21, M11.131, M11.13, M11.129, M11.26, M11.231, M11.11, M11.179, M11.2, M11.152, M11.22, M11.279, M11.24, M11.259, M11.229, M11.161, M11.159, M11.211, M11.261, M11.23, M11.169, M11.132, M11.221, M11.122, M11.19, M11.242, M11.271, M11.12, M11.239, M11.10, M11…	3	M11.1, M11.2, M67.9	-	-	-	Chondrocalcinosis	D002805
Choroidal degenerations	-	363.4	14	363.4, 363.40, 363.41, 363.42, 363.43, 363.5, 363.50, 363.51, 363.52, 363.53, 363.54, 363.55, 363.56, 363.57	23	H31.23, H31.121, H31.1, H31.113, H31.29, H31.21, H31.20, H31.10, H31.102, H31.103, H31.12, H31.2, H31.123, H31.101, H31.119, H31.112, H31.11, H31.111, H35.33, H31.129, H31.122, H31.22, H31.109	2	H31.1, H31.2	-	-	-	Choroid Diseases	D015862
Memory performance	EFO_0004874	-	-	-	-	-	-	-	-	-	-	Cognition	D003071
Cognitive decline measurement	EFO_0007710	-	-	-	-	-	-	-	-	-	-	Cognitive Dysfunction	D060825
Cognitive impairment	HP_0100543	-	-	-	-	-	-	-	-	-	-	Cognitive Dysfunction	D060825
Cognitive impairment measurement	EFO_0007998	-	-	-	-	-	-	-	-	-	-	Cognitive Dysfunction	D060825
Mild cognitive impairment	-	292.2	1	331.83	1	G31.84	1	F06.7	-	-	-	Cognitive Dysfunction	D060825
Angiodysplasia of intestine	-	556.11	2	569.84, 569.85	2	K55.21, K55.20	-	-	-	-	-	Colonic Diseases	D003108
Colon cancer	-	153.2	22	153, 153.0, 153.1, 153.2, 153.3, 153.4, 153.5, 153.6, 153.7, 153.8, 153.9, 159.0, 209.1, 209.10, 209.11, 209.12, 209.13, 209.14, 209.15, 209.16, 230.3, V10.05	23	C18.5, C7A.022, C18.7, C18.3, C7A.025, C18.9, Z85.038, Z85.030, C7A.023, Z85.03, C7A.024, D01.0, C18.2, C18.8, C7A.020, C18.1, C7A.021, C18.4, C26.0, C7A.029, C18.0, C18.6, C18	13	C18, C18.0, C18.1, C18.2, C18.3, C18.4, C18.5, C18.6, C18.7, C18.8, C18.9, C26.0, D01.0	C18	-	-	Colonic Neoplasms	D003110
Colorectal cancer	EFO_0005842	153	40	153, 153.0, 153.1, 153.2, 153.3, 153.4, 153.5, 153.6, 153.7, 153.8, 153.9, 154, 154.0, 154.1, 154.2, 154.3, 154.8, 159.0, 209.1, 209.10, 209.11, 209.12, 209.13, 209.14, 209.15, 209.16, 209.17, 230.3, 230.4, 230.5, 230.6, 796.7, 796.70, 796.71, 796.72, 796.73, 796.74, 796.76, V10.05, V10.06	2	C21.2, C21.8	2	C21.2, C21.8	-	-	-	Colorectal Neoplasms	D015179
Disorders of cornea	-	364	55	371, 371.0, 371.1, 371.10, 371.11, 371.12, 371.13, 371.14, 371.15, 371.16, 371.2, 371.20, 371.21, 371.22, 371.23, 371.3, 371.30, 371.31, 371.32, 371.33, 371.4, 371.40, 371.41, 371.42, 371.43, 371.44, 371.45, 371.46, 371.48, 371.49, 371.5, 371.50, 371.51, 371.52, 371.53, 371.54, 371.55, 371.56, 371.57, 371.58, 371.6, 371.60, 371.61, 371.62, 371.7, 371.70, 371.71, 371.72, 371.73, 371.8, 371.81, 371…	97	H18.732, H18.819, H18.723, H18.043, H18.069, H18.813, H18.71, H18.823, H18.791, H18.731, H18.821, H18.9, H18.899, H18.32, H18.33, H18.73, H18.039, H18.822, H18.05, H18.81, H18.30, H18.793, H18.022, H18.053, H18.009, H18.029, H18.711, H18.722, H18.03, H18.052, H18.003, H18.00, H18.332, H18.739, H18.313, H18.812, H18.012, H18.21, H18.891, H18.002, H18.02, H18.331, H18.792, H18.059, H18.712, H18.019…	6	H18, H18.0, H18.3, H18.7, H18.8, H18.9	H18	-	-	Corneal Diseases	D003316
Corneal degenerations	-	364.4	14	371.4, 371.40, 371.41, 371.42, 371.43, 371.44, 371.45, 371.46, 371.48, 371.49, 371.6, 371.60, 371.61, 371.62	34	H18.429, H18.83, H18.45, H18.4, H18.441, H18.421, H18.463, H18.46, H18.44, H18.462, H18.42, H18.411, H18.49, H18.452, H18.419, H18.423, H18.459, H18.412, H18.41, H18.413, H18.43, H18.469, H18.422, H18.832, H18.461, H18.449, H18.831, H18.839, H18.40, H18.451, H18.453, H18.442, H18.833, H18.443	1	H18.4	-	-	-	Corneal Dystrophies, Hereditary	D003317
Corneal dystrophy	-	364.5	10	371.5, 371.50, 371.51, 371.52, 371.53, 371.54, 371.55, 371.56, 371.57, 371.58	7	H18.53, H18.59, H18.50, H18.55, H18.5, H18.54, H18.52	1	H18.5	-	-	-	Corneal Dystrophies, Hereditary	D003317
Corneal edema	-	364.2	5	371.2, 371.20, 371.21, 371.22, 371.23	16	H18.23, H18.231, H18.229, H18.221, H18.233, H18.239, H18.223, H18.20, H18.222, H18.22, H18.1, H18.10, H18.232, H18.12, H18.13, H18.11	2	H18.1, H18.2	-	-	-	Corneal Edema	D015715
Coronary atherosclerosis	-	411.4	19	411.81, 414.0, 414.00, 414.01, 414.02, 414.03, 414.04, 414.05, 414.1, 414.10, 414.11, 414.12, 414.19, 414.2, 414.3, 414.4, 996.03, V45.81, V45.82	36	I25.718, I25.84, I25.82, I25.10, I25.731, I25.701, I25.798, I25.83, I25.728, I25.710, Z98.6, Z98.61, I25.799, I25.721, I25.810, I25.720, I25.790, Z95.1, I25.719, I25.700, I25.711, Z95.5, I25.119, I25.739, I24.0, I25.709, I25.111, I25.110, I25.730, I25.118, I25.738, I25.708, I25.1, Z98.62, I25.729, I25.791	4	I24.0, I25.1, Z95.1, Z95.5	-	I9_CORATHER	Cluster1-2	Coronary Artery Disease	D003324
Coronary artery disease	EFO_0000378	-	-	-	-	-	-	-	-	I9_CORATHER	Cluster1-2	Coronary Artery Disease	D003324
Elevated C-reactive protein	-	790.8	1	790.95	1	R79.82	-	-	-	-	-	C-Reactive Protein	D002097
Cyst of kidney, acquired	-	586.2	1	593.2	1	N28.1	1	N28.1	-	-	-	Cysts	D003560
Sudden cardiac arrest	EFO_0004278	-	-	-	-	-	-	-	-	-	-	Death, Sudden, Cardiac	D016757
Dysphagia	HP_0002015	532	7	787.2, 787.20, 787.21, 787.22, 787.23, 787.24, 787.29	9	R13, R13.19, R13.1, R13.12, R13.10, R13.14, R13.0, R13.13, R13.11	1	R13	-	-	-	Deglutition Disorders	D003680
Dementia	HP_0000726	-	-	-	-	-	-	-	-	-	-	Dementia	D003704
Dementia with cerebral degenerations	-	290.12	5	331.1, 331.11, 331.19, 331.2, 331.82	5	G31.0, G31.1, G31.09, G31.83, G31.01	2	F02.3, G31.1	-	-	-	Dementia	D003704
Dementias	-	290.1	29	290.0, 290.00, 290.1, 290.10, 290.11, 290.12, 290.13, 290.2, 290.20, 290.21, 290.3, 290.4, 290.40, 290.41, 290.42, 290.43, 294.1, 294.10, 294.11, 294.2, 294.20, 294.21, 331.0, 331.00, 331.1, 331.11, 331.19, 331.2, 331.82	7	F02.8, F03.91, F03.9, F02, F02.80, F02.81, F03.90	7	F00, F00.9, F02, F02.0, F02.1, F02.8, F03	-	-	-	Dementia	D003704
Senile dementia	-	290.13	5	290.0, 290.2, 290.20, 290.21, 290.3	1	F03	-	-	-	-	-	Dementia	D003704
Vascular dementia	EFO_0004718	290.16	5	290.4, 290.40, 290.41, 290.42, 290.43	4	F01.51, F01, F01.5, F01.50	6	F01, F01.0, F01.1, F01.2, F01.3, F01.9	-	-	-	Dementia, Vascular	D015140
Type 2 diabetic peripheral circulatory disorders	-	250.25	2	250.70, 250.72	4	E11.5, E11.51, E11.52, E11.59	-	-	-	-	-	Diabetes Complications	D048909
Diabetes mellitus	EFO_0000400	250	66	250, 250.0, 250.00, 250.01, 250.02, 250.03, 250.1, 250.10, 250.11, 250.12, 250.13, 250.2, 250.20, 250.21, 250.22, 250.23, 250.3, 250.30, 250.31, 250.32, 250.33, 250.4, 250.40, 250.41, 250.42, 250.43, 250.5, 250.50, 250.51, 250.52, 250.53, 250.6, 250.60, 250.61, 250.62, 250.63, 250.7, 250.70, 250.71, 250.72, 250.73, 250.8, 250.80, 250.81, 250.82, 250.83, 250.9, 250.90, 250.91, 250.92, 250.93, 357.…	49	E13.69, E13.37X1, E13.649, E13, E13.40, E13.618, E13.39, E13.01, E13.37X3, E13.4, E13.638, E13.5, E13.62, E13.52, E13.9, E13.36, E13.6, E13.37X9, E13.63, E13.51, E13.21, E13.64, E13.49, E13.61, E13.621, E13.41, E13.628, E13.630, E13.0, E13.22, E13.8, E13.620, E13.610, E13.42, E13.44, E13.43, E13.37X2, E13.10, E13.1, E13.65, E13.00, E13.2, E13.641, E13.11, E13.37, E13.59, E13.622, E13.29, E13.3	-	-	E14	2443, 20002_1220	Cluster1-2	Diabetes Mellitus	D003920
Type 2 diabetes	-	250.2	20	250.00, 250.02, 250.10, 250.12, 250.20, 250.22, 250.30, 250.32, 250.40, 250.42, 250.50, 250.52, 250.60, 250.62, 250.70, 250.72, 250.80, 250.82, 250.90, 250.92	24	E11.6, E11.64, E11.649, E11.641, E11.630, E11.69, E11.620, E11.610, E11.65, O24.11, E11.61, E11.628, E11.0, E11, E11.621, E11.8, E11.63, E11.9, E11.01, E11.00, E11.62, E11.622, E11.638, E11.618	13	E11, E11.0, E11.6, E11.7, E11.8, E11.9, E13, E13.5, E13.6, E13.7, E13.8, E13.9, E14.9	E11	-	-	Diabetes Mellitus, Type 2	D003924
Type II diabetes mellitus	EFO_0001360	-	-	-	-	-	-	-	E11	-	-	Diabetes Mellitus, Type 2	D003924
Type 2 diabetic ketoacidosis	-	250.21	2	250.10, 250.12	3	E11.11, E11.1, E11.10	2	E11.1, E13.1	-	-	-	Diabetic Ketoacidosis	D016883
Type 2 diabetic nephropathy	-	250.22	2	250.40, 250.42	4	E11.22, E11.21, E11.2, E11.29	1	E11.2	-	-	-	Diabetic Nephropathies	D003928
Type 2 diabetic neuropathy	-	250.24	2	250.60, 250.62	7	E11.4, E11.44, E11.40, E11.49, E11.43, E11.42, E11.41	4	E10.4, E11.4, E13.4, G59.0	-	-	-	Diabetic Nephropathies	D003928
Diabetic retinopathy	EFO_0003770	250.7	8	362.0, 362.01, 362.02, 362.03, 362.04, 362.05, 362.06, 362.07	367	E11.354, E09.3551, E08.319, E13.3393, E10.3533, E08.341, E09.3, E09.3499, E10.339, E11.3399, E09.354, E08.351, E10.3219, E11.3549, E08.3219, E08.359, E13.319, E10.3521, E13.3413, E09.37, E10.321, E08.3522, E11.3319, E13.353, E08.3553, E13.3311, E13.3532, E09.3391, E13.331, E10.37X9, E13.3412, E11.3493, E10.3592, E08.3519, E10.35, E10.3213, E13.352, E10.359, E08.3213, E10.32, E11.3599, E10.3522, E…	3	E10.3, E13.3, H36.0	-	-	-	Diabetic Retinopathy	D003930
Type 2 diabetic retinopathy	-	250.23	2	250.50, 250.52	75	E11.354, E11.3399, E11.3549, E11.3319, E11.3493, E11.3599, E11.3559, E11.339, E11.351, E11.3391, E11.3543, E11.353, E11.3, E11.3291, E11.3542, E11.3593, E11.3499, E11.319, E11.3313, E11.3541, E11.31, E11.32, E11.3533, E11.311, E11.3212, E11.37X9, E11.331, E11.3392, E11.341, E11.3529, E11.3531, E11.3591, E11.3491, E11.3311, E11.3511, E11.3551, E11.359, E11.37X1, E11.37, E11.3552, E11.37X2, E11.329…	3	E10.3, E11.3, E12.3	-	-	-	Diabetic Retinopathy	D003930
Cancer of the digestive organs and peritoneum	-	159	35	152, 152.0, 152.1, 152.2, 152.3, 152.8, 152.9, 156, 156.0, 156.1, 156.2, 156.8, 156.9, 158, 158.0, 158.8, 158.9, 159, 159.1, 159.8, 159.9, 209.0, 209.00, 209.01, 209.02, 209.03, 209.25, 209.26, 209.27, 230, 230.7, 230.9, V10.0, V10.00, V10.09	11	D01, C26.9, Z85.00, Z85.09, C7A.094, C7A.095, C7A.096, Z85.0, D01.9, C26.1, D01.7	7	C26.1, C26.8, C26.9, D01, D01.7, D01.9, Z85.0	-	C3_DIGESTIVE_ORGANS	Cluster2	Digestive System Neoplasms	D004067
Neoplasm of unspecified nature of digestive system	-	158	3	235.2, 235.5, 239.0	8	D37.4, D37.8, D37.5, D37.9, D37.2, D37.3, D49.0, D37.1	8	D37.0, D37.1, D37.2, D37.3, D37.4, D37.5, D37.7, D37.9	-	C3_DIGESTIVE_ORGANS	Cluster2	Digestive System Neoplasms	D004067
Secondary malignant neoplasm of digestive systems	-	198.3	5	197.4, 197.5, 197.6, 197.8, 209.74	7	C7B.04, C78.5, C78.89, C78.6, C78.80, C78.8, C78.4	4	C78.4, C78.5, C78.6, C78.8	-	C3_DIGESTIVE_ORGANS	Cluster2	Digestive System Neoplasms	D004067
Diverticulosis and diverticulitis	-	562	11	562, 562.0, 562.00, 562.01, 562.02, 562.03, 562.1, 562.10, 562.11, 562.12, 562.13	-	-	-	-	-	K57	Cluster1-1	Diverticular Diseases	D000076385
Diverticulitis	-	562.2	4	562.01, 562.03, 562.11, 562.13	16	K57.00, K57.32, K57.41, K57.93, K57.20, K57.40, K57.81, K57.80, K57.53, K57.52, K57.13, K57.21, K57.92, K57.33, K57.12, K57.01	-	-	-	-	-	Diverticulitis	D004238
Diverticulosis	-	562.1	4	562.00, 562.02, 562.10, 562.12	10	K57.30, K57.10, K57.5, K57, K57.51, K57.31, K57.50, K57.90, K57.91, K57.11	9	K57, K57.0, K57.1, K57.2, K57.3, K57.4, K57.5, K57.8, K57.9	K57	-	-	Diverticulum, Colon	D004241
Diverticulum of esophagus, acquired	-	530.6	1	530.6	1	K22.5	1	K22.5	-	-	-	Diverticulum, Esophageal	D004936
Dupuytren contracture	EFO_0004229	-	-	-	-	-	-	-	-	-	-	Dupuytren Contracture	D004387
Dupuytren's disease	-	728.71	1	728.6	1	M72.0	1	M72.0	-	-	-	Dupuytren Contracture	D004387
Abnormal involuntary movements	-	350.1	2	781.0, 781.7	8	R25.1, R29.0, R25.3, R25.0, R25.9, R25.8, R25.2, R25	7	R25, R25.0, R25.1, R25.2, R25.3, R25.8, R29.0	-	-	-	Dyskinesias	D020820
Spontaneous ecchymoses	-	287.1	1	782.7	1	R23.3	1	R23.3	-	-	-	Ecchymosis	D004438
Arterial embolism and thrombosis	-	444	19	444, 444.0, 444.01, 444.09, 444.1, 444.2, 444.21, 444.22, 444.8, 444.81, 444.89, 444.9, 445, 445.0, 445.01, 445.02, 445.8, 445.81, 445.89	6	I74.8, I74.11, I74, I74.2, I74.5, I74.9	7	I74, I74.1, I74.2, I74.4, I74.5, I74.8, I74.9	I74	-	-	Embolism and Thrombosis	D016769
Arterial embolism and thrombosis of lower extremity artery	-	444.1	1	444.22	2	I74.4, I74.3	1	I74.3	-	-	-	Embolism and Thrombosis	D016769
Venous embolism & thrombosis	-	452	41	452, 453, 453.0, 453.1, 453.2, 453.3, 453.4, 453.40, 453.41, 453.42, 453.5, 453.50, 453.51, 453.52, 453.6, 453.7, 453.71, 453.72, 453.73, 453.74, 453.75, 453.76, 453.77, 453.79, 453.8, 453.81, 453.82, 453.83, 453.84, 453.85, 453.86, 453.87, 453.89, 453.9, 459.1, 459.10, 459.11, 459.12, 459.13, 459.19, V12.51	41	I82.89, I82.3, I82.713, I82.811, I82.70, I82.702, I82.221, I82.891, I82.890, I82.613, I82.91, I82.703, I82.1, I82.709, I82.812, I82.712, I82.81, I82.611, I82, I82.60, I82.71, I82.0, I82.612, I81, I82.602, I82.601, I82.609, I82.220, I82.719, Z86.718, I82.619, I82.61, I82.819, I82.813, I82.603, I82.701, I82.90, Z86.71, I82.8, I82.9, I82.711	8	I81, I82, I82.0, I82.1, I82.2, I82.3, I82.8, I82.9	-	-	-	Embolism and Thrombosis	D016769
Emphysema	-	496.1	3	492, 492.0, 492.8	6	J43.2, J43.0, J43.1, J43.8, J43.9, J43	6	J43, J43.0, J43.1, J43.2, J43.8, J43.9	J43	6152_6	Cluster1-1	Emphysema	D004646
Endocarditis	-	420.3	11	036.42, 074.22, 112.81, 391.1, 421, 421.0, 421.1, 421.9, 424.9, 424.90, 424.99	8	I01.1, A39.51, I38, B33.21, I33.9, B37.6, I33.0, I33	8	B37.6, I01.1, I08.8, I08.9, I33, I33.0, I33.9, I38	-	-	-	Endocarditis	D004696
Endometrial hyperplasia	-	621	7	621.3, 621.30, 621.31, 621.32, 621.33, 621.34, 621.35	4	N85.02, N85.01, N85.0, N85.00	2	N85.0, N85.1	N85	-	-	Endometrial Hyperplasia	D004714
Macular puckering of retina	-	362.26	1	362.56	5	H35.371, H35.37, H35.379, H35.373, H35.372	-	-	-	-	-	Epiretinal Membrane	D019773
Erectile dysfunction	EFO_0004234	605	2	302.72, 607.84	22	N52.32, N52.33, N52.34, N52.01, F52.21, N52.9, F52.8, N52.39, N52.0, F52.22, N52.37, N52.02, N52.2, N52.8, N52.35, N52.3, N52.1, F52.2, N52.03, N52, N52.31, N52.36	3	F52.2, F52.7, N48.4	-	-	-	Erectile Dysfunction	D007172
Esophageal adenocarcinoma	EFO_0000478	-	-	-	-	-	-	-	-	-	-	Esophageal Neoplasms	D004938
Esophageal cancer	-	150	11	150, 150.0, 150.1, 150.2, 150.3, 150.4, 150.5, 150.8, 150.9, 230.1, V10.03	8	C15.3, C15.4, C15, C15.9, C15.5, D00.1, C15.8, Z85.01	10	C15, C15.0, C15.1, C15.2, C15.3, C15.4, C15.5, C15.8, C15.9, D00.1	-	-	-	Esophageal Neoplasms	D004938
Esophageal carcinoma	EFO_0002916	-	-	-	-	-	-	-	-	-	-	Esophageal Neoplasms	D004938
Essential hypertension	-	401.1	3	401, 401.1, 401.9	1	I10	1	I10	Essential hypertension	-	-	Essential Hypertension	D000075222
Essential tremor	EFO_0003108	333.1	1	333.1	3	G25.1, G25.0, G25.2	3	G25.0, G25.1, G25.2	-	-	-	Essential Tremor	D020329
Testicular hypofunction	-	257.1	1	257.2	1	E29.1	1	E29.1	-	-	-	Eunuchism	D005058
Ectropion or entropion	-	374.1	13	374.0, 374.00, 374.01, 374.02, 374.03, 374.04, 374.05, 374.1, 374.10, 374.11, 374.12, 374.13, 374.14	90	H02.113, H02.054, H02.014, H02.144, H02.1, H02.01, H02.106, H02.029, H02.049, H02.005, H02.00, H02.112, H02.051, H02.149, H02.141, H02.142, H02.03, H02.133, H02.015, H02.136, H02.10, H02.056, H02.05, H02.123, H02.003, H02.053, H02.026, H02.115, H02.041, H02.011, H02.002, H02.021, H02.119, H02.125, H02.031, H02.052, H02.145, H02.043, H02.131, H02.116, H02.006, H02.042, H02.114, H02.14, H02.02, H02…	2	H02.0, H02.1	H02	-	-	Eyelid Diseases	D005141
Fasciitis	-	728.7	3	728.6, 728.71, 729.4	2	M72.9, M72.2	3	M72, M72.2, M72.9	M72	-	-	Fasciitis	D005208
Osteoporosis, osteopenia, & pathological fractures	-	743	35	733, 733.0, 733.00, 733.01, 733.02, 733.03, 733.09, 733.1, 733.10, 733.11, 733.12, 733.13, 733.14, 733.15, 733.16, 733.19, 733.90, 733.93, 733.94, 733.95, 733.96, 733.97, 733.98, V13.51, V13.52, V54.2, V54.20, V54.21, V54.22, V54.23, V54.24, V54.25, V54.26, V54.27, V54.29	-	-	-	-	M80	2463	Cluster2	Fractures, Bone	D050723
Fracture of hand or wrist	-	804	52	814, 814.0, 814.00, 814.01, 814.02, 814.03, 814.04, 814.05, 814.06, 814.07, 814.08, 814.09, 814.1, 814.10, 814.11, 814.12, 814.13, 814.14, 814.15, 814.16, 814.17, 814.18, 814.19, 815, 815.0, 815.00, 815.01, 815.02, 815.03, 815.04, 815.09, 815.1, 815.10, 815.11, 815.12, 815.13, 815.14, 815.19, 816, 816.0, 816.00, 816.01, 816.02, 816.03, 816.1, 816.10, 816.11, 816.12, 816.13, 817, 817.0, 817.1	2229	S62.658A, S62.306A, S62.91XD, S62.395D, S62.123G, S62.326G, S62.619K, S62.638P, S62.009B, S62.629, S62.292D, S62.346G, S62.356K, S62.242S, S62.618B, S62.251G, S62.390, S62.242G, S62.183S, S62.166S, S62.658, S62.630G, S62.144G, S62.321D, S62.307P, S62.176S, S62.354A, S62.644A, S62.616D, S62.337A, S62.623B, S62.254K, S62.391B, S62.024K, S62.604G, S62.033A, S62.292, S62.256A, S62.153K, S62.164S, S62…	10	S52.6, S62.0, S62.1, S62.2, S62.3, S62.4, S62.5, S62.6, S62.7, S62.8	fracture upper limb & shoulder	2463	Cluster2	Fractures, Bone	D050723
Fracture of vertebral column without mention of spinal cord injury	-	805	92	805, 805.0, 805.00, 805.01, 805.02, 805.03, 805.04, 805.05, 805.06, 805.07, 805.08, 805.1, 805.10, 805.11, 805.12, 805.13, 805.14, 805.15, 805.16, 805.17, 805.18, 805.2, 805.20, 805.3, 805.4, 805.40, 805.5, 805.6, 805.7, 805.8, 805.9, 806, 806.0, 806.00, 806.01, 806.02, 806.03, 806.04, 806.05, 806.06, 806.07, 806.08, 806.09, 806.1, 806.10, 806.11, 806.12, 806.13, 806.14, 806.15, 806.16, 806.17, 8…	1243	S32.020, S22.040D, S22.052S, S32.058D, S12.090K, S32.0, S32.119, S12.33, S12.230D, S12.530, S12.200D, S22.089B, S32.132S, S22.21XA, S32.17XS, S22.050K, S32.019G, S32.001B, S12.110B, S32.012D, S12.390D, S12.55, S22.062B, S12.300S, S32.030S, S22.008S, S22.012D, S12.01XA, S32.122A, S32.112D, S32.000G, S32.120A, S12.040G, S22.039G, S12.430A, S12.191, S32.110D, S32.059G, S32.139K, S12.44XK, S12.50, S2…	16	M49.5, S12, S12.0, S12.1, S12.2, S12.7, S12.8, S12.9, S22.0, S22.2, S22.9, S32.0, S32.1, S32.2, T02.0, T91.1	-	2463	Cluster2	Fractures, Bone	D050723
Patellar fracture	-	800.4	4	822, 822.0, 822.1, 825.0	517	S82.091H, S82.013C, S82.022S, S82.035G, S82.045N, S82.002J, S82.025N, S82.032, S82.013G, S82.015G, S82.009, S82.002E, S82.092F, S82.011Q, S82.099B, S82.023Q, S82.022, S82.024R, S82.041K, S82.099E, S82.025C, S82.034M, S82.026D, S82.032B, S82.043F, S82.043G, S82.015C, S82.091S, S82.015M, S82.026C, S82.001F, S82.012M, S82.021J, S82.033S, S82.016D, S82.036A, S82.032R, S82.09, S82.035E, S82.092E, S82.…	2	S82.0, S92.0	-	2463	Cluster2	Fractures, Bone	D050723
Pathologic fracture	-	743.2	20	733.1, 733.10, 733.11, 733.12, 733.13, 733.14, 733.15, 733.16, 733.19, V13.51, V54.2, V54.20, V54.21, V54.22, V54.23, V54.24, V54.25, V54.26, V54.27, V54.29	1150	M84.464S, M84.453S, Z87.311, M84.462S, M84.452G, M84.632D, M84.521A, M84.58XD, M84.421S, M84.511D, M84.531P, M80.862D, M80.862K, M84.471G, M84.421G, M84.757S, M84.553A, M84.674D, M84.561A, M80.872S, M84.652, M84.6, M84.459A, M84.758G, M80.869G, M84.454K, M80.011G, M84.652A, M84.479S, M84.522A, M84.639P, M80.88XG, M80.839S, M84.612S, M84.541A, M84.669S, M84.633S, M84.634P, M84.561G, M84.674A, M84.…	3	M80.5, M80.8, M84.4	-	-	-	Fractures, Spontaneous	D005598
Pathologic fracture of vertebrae	-	743.21	2	733.13, V54.27	46	M48.57, M48.56XS, M48.57XS, M48.58XD, M48.55, M48.56XG, M48.55XS, M48.57XD, M48.50, M48.58, M48.5, M48.52XG, M48.58XS, M48.58XG, M48.52XS, M48.57XG, M48.53XD, M48.54XS, M48.53XS, M48.51XS, M48.53XG, M48.53XA, M48.55XG, M48.50XA, M48.52, M48.54, M48.51XG, M48.55XA, M48.56, M48.53, M48.50XS, M48.51XA, M48.58XA, M48.51XD, M48.54XG, M48.54XD, M48.56XD, M48.52XA, M48.50XD, M48.54XA, M48.57XA, M48.50XG…	1	M48.5	-	-	-	Fractures, Spontaneous	D005598
Calculus of bile duct	-	574.2	21	574.3, 574.30, 574.31, 574.4, 574.40, 574.41, 574.5, 574.50, 574.51, 574.6, 574.60, 574.61, 574.7, 574.70, 574.71, 574.8, 574.80, 574.81, 574.9, 574.90, 574.91	33	K80.60, K80.36, K80.40, K80.30, K80.35, K80.44, K80.4, K80.81, K80.7, K80.37, K80.65, K80.34, K80.51, K80.42, K80.43, K80.64, K80.62, K80.63, K80.67, K80.33, K80.32, K80.45, K80.50, K80.70, K80.71, K80.5, K80.46, K80.31, K80.66, K80.47, K80.6, K80.61, K80.41	2	K80.4, K80.5	K80	-	-	Gallstones	D042882
Gangrene	-	791	1	785.4	32	I70.463, I70.569, I70.368, I70.56, I70.468, I70.361, I70.76, I70.769, I70.662, I70.768, I70.36, I70.661, I70.369, I70.663, I70.669, I70.461, I70.563, I70.763, I73.01, I96, I70.469, I70.668, I70.46, I70.561, I70.362, I70.761, I70.762, I70.568, I70.562, I70.363, I70.462, I70.66	1	R02	-	-	-	Gangrene	D005734
Gastrointestinal hemorrhage	-	578	5	569.3, 578, 578.0, 578.1, 578.9	-	-	-	-	-	-	-	Gastrointestinal Hemorrhage	D006471
Hemorrhage of gastrointestinal tract	-	578.9	1	578.9	1	K92.2	1	K92.2	-	-	-	Gastrointestinal Hemorrhage	D006471
Hemorrhage of rectum and anus	-	578.8	1	569.3	1	K62.5	1	K62.5	-	-	-	Gastrointestinal Hemorrhage	D006471
Hematochezia	HP_0002573	-	-	-	-	-	-	-	-	-	-	Gastrointestinal Hemorrhage	D006471
Cancer of the lower GI tract	-	153.3	17	154, 154.0, 154.1, 154.2, 154.3, 209.17, 230.4, 230.5, 230.6, 796.7, 796.70, 796.71, 796.72, 796.73, 796.74, 796.76, V10.06	17	Z85.04, C20, C21.1, R85.619, R85.610, C7A.026, R85.612, Z85.048, R85.611, D01.1, R85.614, R85.613, C21.0, C19, Z85.040, D01.3, D01.2	7	C19, C20, C21.0, C21.1, D01.1, D01.2, D01.3	C20	-	-	Gastrointestinal Neoplasms	D005770
Dystrophy of female genital tract	-	624.1	2	624.0, 624.09	1	N90.4	1	N90.4	-	-	-	Genitalia, Female	D005836
Giant cell arteritis	-	446.5	1	446.5	2	M31.5, M31.6	2	M31.5, M31.6	-	-	-	Giant Cell Arteritis	D013700
Glaucoma	EFO_0000516	365	53	365, 365.0, 365.00, 365.01, 365.02, 365.03, 365.04, 365.05, 365.06, 365.1, 365.10, 365.11, 365.12, 365.13, 365.14, 365.15, 365.2, 365.20, 365.21, 365.22, 365.23, 365.24, 365.3, 365.31, 365.32, 365.4, 365.41, 365.42, 365.43, 365.44, 365.5, 365.51, 365.52, 365.59, 365.6, 365.60, 365.61, 365.62, 365.63, 365.64, 365.65, 365.7, 365.70, 365.71, 365.72, 365.73, 365.74, 365.8, 365.81, 365.82, 365.83, 365…	141	H40.30X1, H40.32X0, H40.53X2, H40.31, H40.52X0, H40.63, H40.42X0, H40.33, H40.051, H40.832, H40.40X2, H40.9, H40.33X0, H40.041, H40.813, H40.829, H40.063, H40.41X3, H40.60X0, H40.53X0, H40.60X4, H40.42X3, H40.51X0, H40.31X2, H40.062, H40.40X4, H40.32, H40.43X0, H40.31X1, H40.002, H40.52, H40.60, H40.82, H40.30X4, H40.049, H40.31X3, H40.42, H40.009, H40.60X1, H40.53X1, H40.812, H40.33X4, H40.50X3,…	11	H40, H40.0, H40.3, H40.4, H40.5, H40.6, H40.8, H40.9, H42, H42.0, H42.8	H40-H42	-	-	Glaucoma	D005901
Primary angle-closure glaucoma	-	365.2	7	365.02, 365.2, 365.20, 365.21, 365.22, 365.23, 365.24	52	H40.2230, H40.033, H40.2223, H40.2291, H40.229, H40.241, H40.03, H40.2232, H40.2220, H40.2222, H40.2212, H40.2224, H40.239, H40.23, H40.2231, H40.20X1, H40.219, H40.222, H40.233, H40.223, H40.031, H40.231, H40.21, H40.2214, H40.032, H40.20X3, H40.2294, H40.2210, H40.232, H40.2213, H40.2211, H40.249, H40.22, H40.20X4, H40.242, H40.243, H40.2290, H40.20X2, H40.2221, H40.2233, H40.2, H40.2293, H40.2…	1	H40.2	-	-	-	Glaucoma, Angle-Closure	D015812
Primary open angle glaucoma	-	365.11	1	365.11	25	H40.1132, H40.1123, H40.1133, H40.119, H40.11, H40.1130, H40.1193, H40.1131, H40.1110, H40.1112, H40.1121, H40.1192, H40.1134, H40.1111, H40.1190, H40.112, H40.111, H40.113, H40.1191, H40.1113, H40.1120, H40.1194, H40.1114, H40.1124, H40.1122	1	H40.1	-	-	-	Glaucoma, Open-Angle	D005902
Open-angle glaucoma	EFO_0004190	365.1	8	365.01, 365.1, 365.10, 365.11, 365.12, 365.13, 365.14, 365.15	72	H40.1290, H40.133, H40.10X4, H40.10X2, H40.15, H40.023, H40.1223, H40.1391, H40.131, H40.1333, H40.1324, H40.012, H40.021, H40.1334, H40.10, H40.129, H40.1, H40.1212, H40.122, H40.1224, H40.10X3, H40.1234, H40.12, H40.029, H40.1231, H40.1312, H40.1232, H40.123, H40.1321, H40.1230, H40.10X0, H40.019, H40.1393, H40.1392, H40.1214, H40.139, H40.1213, H40.1394, H40.1221, H40.022, H40.1331, H40.132, H…	-	-	-	-	-	Glaucoma, Open-Angle	D005902
Glossodynia	-	529.6	1	529.6	1	K14.6	1	K14.6	-	-	-	Glossalgia	D005926
Abnormal glucose	-	250.4	4	790.2, 790.21, 790.22, 790.29	1	R73.0	-	-	-	-	-	Glucose	D005947
Simple goiter	-	240	3	240, 240.0, 240.9	3	E01.0, E04.0, E01.2	4	E01.0, E01.2, E04.0, E04.9	-	-	-	Goiter	D006042
Nontoxic multinodular goiter	-	241.2	1	241.1	2	E01.1, E04.2	2	E01.1, E04.2	-	-	-	Goiter, Nodular	D006044
Nontoxic nodular goiter	-	241	4	241, 241.0, 241.1, 241.9	2	E04.8, E04.9	1	E04.8	-	-	-	Goiter, Nodular	D006044
Nontoxic uninodular goiter	-	241.1	1	241	1	E04.1	1	E04.1	-	-	-	Goiter, Nodular	D006044
Toxic multinodular goiter	-	242.2	3	242.2, 242.20, 242.21	3	E05.21, E05.2, E05.20	1	E05.2	-	-	-	Goiter, Nodular	D006044
Gout	EFO_0004274	274.1	15	274, 274.0, 274.00, 274.01, 274.02, 274.03, 274.1, 274.10, 274.11, 274.19, 274.8, 274.81, 274.82, 274.89, 274.9	37	M10.43, M10.472, M1A.9XX1, M10.461, M10.462, M10.449, M10.441, M10.40, M10.421, M10, M10.42, M10.451, M1A.9, M10.411, M10.431, M10.459, M10.452, M10.422, M10.469, M10.429, M10.48, M10.471, M10.479, M10.412, M10.45, M10.47, M10.439, M10.442, M10.419, M10.4, M10.432, M10.44, M10.49, M1A.9XX0, M10.46, M10.9, M10.41	3	M10, M10.4, M10.9	M10	-	-	Gout	D006073
Gout and other crystal arthropathies	-	274	71	274, 274.0, 274.00, 274.01, 274.02, 274.03, 274.1, 274.10, 274.11, 274.19, 274.8, 274.81, 274.82, 274.89, 274.9, 712, 712.1, 712.10, 712.11, 712.12, 712.13, 712.14, 712.15, 712.16, 712.17, 712.18, 712.19, 712.2, 712.20, 712.21, 712.22, 712.23, 712.24, 712.25, 712.26, 712.27, 712.28, 712.29, 712.3, 712.30, 712.31, 712.32, 712.33, 712.34, 712.35, 712.36, 712.37, 712.38, 712.39, 712.8, 712.80, 712.8…	-	-	-	-	-	-	-	Gout	D006073
Graves disease	EFO_0004237	-	-	-	-	-	-	-	-	-	-	Graves Disease	D006111
Hallux rigidus	-	735.23	1	735.2	4	M20.2, M20.21, M20.22, M20.20	1	M20.2	-	-	-	Hallux Rigidus	D020859
Cancer of the upper aerodigestive tract	-	149	50	146, 146.0, 146.1, 146.2, 146.3, 146.4, 146.5, 146.6, 146.7, 146.8, 146.9, 147, 147.0, 147.1, 147.2, 147.3, 147.8, 147.9, 148, 148.0, 148.1, 148.2, 148.3, 148.8, 148.9, 149, 149.0, 149.1, 149.8, 149.9, 160, 160.0, 160.1, 160.2, 160.3, 160.4, 160.5, 160.8, 160.9, 161, 161.0, 161.1, 161.2, 161.3, 161.8, 161.9, 231.0, V10.02, V10.21, V10.22	4	C14, C14.2, C14.8, C14.0	5	C06.8, C14, C14.0, C14.2, C14.8	-	-	-	Head and Neck Neoplasms	D006258
Hearing loss	EFO_0004238	389	51	388.0, 388.00, 388.01, 388.02, 388.1, 388.10, 388.12, 388.2, 388.3, 388.30, 388.31, 388.32, 388.4, 388.40, 388.41, 388.42, 388.43, 388.44, 388.45, 388.5, 389, 389.0, 389.00, 389.01, 389.02, 389.03, 389.04, 389.05, 389.06, 389.08, 389.1, 389.10, 389.11, 389.12, 389.13, 389.14, 389.15, 389.16, 389.17, 389.18, 389.2, 389.20, 389.21, 389.22, 389.7, 389.8, 389.9, 794.15, V41.2, V49.85, V53.2	39	Z96.29, H91.8X9, H91.9, H91.23, H90.A3, H90.7, H91.93, H91, Z96.21, H91.02, H91.03, H91.8X3, H91.09, H90.A, H91.21, Z96.22, H90, H91.22, H91.0, Z97.4, Z96.2, H91.3, H91.8X1, H91.91, H91.90, H91.92, H90.8, H91.2, H91.20, H91.01, H91.8, H90.71, H90.A32, H90.6, H90.A31, H91.8X2, H90.72, Z96.20, H91.8X	11	H90, H90.6, H90.7, H90.8, H91.0, H91.2, H91.3, H91.8, H91.9, Z46.1, Z97.4	H90	2257, 2247_0, 2247_1	Cluster2	Hearing Loss	D034381
Sensorineural hearing loss	-	389.1	10	389.1, 389.10, 389.11, 389.12, 389.13, 389.14, 389.15, 389.16, 389.17, 389.18	8	H90.4, H90.A21, H90.3, H90.A22, H90.41, H90.42, H90.5, H90.A2	3	H90.3, H90.4, H90.5	H90	-	-	Hearing Loss, Sensorineural	D006319
Cardiac arrest	-	427.42	2	427.5, V12.53	5	I46, I46.9, Z86.74, I46.8, I46.2	3	I46, I46.0, I46.9	I46	-	-	Heart Arrest	D006323
Cardiac arrest & ventricular fibrillation	-	427.4	5	427.4, 427.41, 427.42, 427.5, V12.53	-	-	-	-	-	-	-	Heart Arrest	D006323
Ill-defined descriptions and complications of heart disease	-	429	8	429.81, 429.82, 785, 785.9, 794.3, 794.30, 794.39, 997.1	-	-	-	-	I51	-	-	Heart Diseases	D006331
Other forms of chronic heart disease	-	414	8	429, 429.1, 429.2, 429.5, 429.6, 429.8, 429.89, 429.9	10	I51.1, I23.4, I23.5, I51.2, I51.5, B33.2, I51.9, I52, I51.89, I51.8	9	I23.4, I23.5, I46.1, I51.1, I51.2, I51.5, I51.8, I51.9, I52	I51	-	-	Heart Diseases	D006331
Heart failure NOS	-	428.2	2	428.1, 428.9	13	I50.82, I50.81, I50.8, I50.84, I50.810, I50.812, I50.83, I50.89, I50.814, I50, I50.811, I50.1, I50.813	3	I50, I50.1, I50.9	I50	-	-	Heart Failure	D006333
Heart failure	EFO_0003144	428	21	398.91, 428, 428.0, 428.00, 428.1, 428.2, 428.20, 428.21, 428.22, 428.23, 428.3, 428.30, 428.31, 428.32, 428.33, 428.4, 428.40, 428.41, 428.42, 428.43, 428.9	-	-	-	-	-	-	-	Heart Failure	D006333
Systolic/Diastolic heart failure	-	428.1	3	398.91, 428.0, 428.00	2	I50.9, I09.81	1	I50.0	-	-	-	Heart Failure	D006333
Heart transplant/surgery	-	429.1	9	414.06, 414.07, 429.4, 996.83, V15.1, V42.1, V43.2, V43.21, V43.22	38	I25.812, I97.110, I97.0, I97.191, I25.769, I25.760, Z95.818, I97.130, I97.111, T86.23, T86.39, Z94.3, I25.761, I25.811, T86.2, I97.131, I25.750, T86.3, I97.190, I97.121, T86.32, T86.20, T86.30, T86.22, T86.298, Z94.1, T86.31, I25.768, I25.758, Z95.812, Z95.811, T86.21, T86.29, I97.120, I25.751, T86.33, T86.290, I25.759	4	I97.0, T86.3, Z94.1, Z94.3	-	-	-	Heart Transplantation	D016027
Nonrheumatic aortic valve disorders	-	395.2	1	424.1	6	I35.9, I35.2, I35.0, I35.8, I35.1, I35	3	I08.2, I35, I35.9	I35	-	-	Heart Valve Diseases	D006349
Nonrheumatic mitral valve disorders	-	395.1	1	424	6	I34.1, I34.2, I34.0, I34, I34.8, I34.9	7	I08.1, I34, I34.0, I34.1, I34.2, I34.8, I34.9	I34	-	-	Heart Valve Diseases	D006349
Heart valve disorders	-	395	8	424, 424.0, 424.1, 424.2, 424.3, 424.91, V42.2, V43.3	2	M32.11, I39	1	I39	Heart valve problem/heart murmur	-	-	Heart Valve Diseases	D006349
Valvular heart disease/ heart chambers	-	747.12	14	746.0, 746.00, 746.01, 746.02, 746.09, 746.1, 746.2, 746.3, 746.4, 746.5, 746.6, 746.7, 746.83, 747.22	16	Q23.4, Q22.6, Q22.5, Q23.0, Q23.1, Q22.4, Q22.0, Q22.2, Q24.3, Q22, Q23.3, Q23.2, Q22.3, Q22.1, Q22.9, Q22.8	17	Q22, Q22.0, Q22.1, Q22.2, Q22.3, Q22.4, Q22.5, Q22.6, Q22.8, Q22.9, Q23.0, Q23.1, Q23.2, Q23.3, Q23.4, Q24.3, Q25.2	-	-	-	Heart Valve Diseases	D006349
Heart valve replaced	-	395.6	2	V42.2, V43.3	3	Z95.3, Z95.4, Z95.2	3	Z95.2, Z95.3, Z95.4	-	-	-	Heart Valve Prosthesis Implantation	D019918
Hematemesis	-	578.1	1	578	1	K92.0	1	K92.0	-	-	-	Hematemesis	D006396
Hematuria	HP_0000790	593	3	599.7, 599.70, 599.71	2	R31.9, R31	3	N02.8, N02.9, R31	-	R31	-	Hematuria	D006417
Microscopic hematuria	-	593.2	1	599.72	4	R31.21, R31.1, R31.29, R31.2	-	-	-	R31	-	Hematuria	D006417
Hemoptysis	-	516.1	4	786.3, 786.30, 786.31, 786.39	5	R04.2, R04.8, R04.9, R04.81, R04.89	4	R04, R04.2, R04.8, R04.9	-	-	-	Hemoptysis	D006469
Hemorrhage NOS	-	459.1	1	459	1	R58	1	R58	-	-	-	Hemorrhage	D006470
Hemorrhoids	-	455	11	455, 455.0, 455.1, 455.2, 455.3, 455.4, 455.5, 455.6, 455.7, 455.8, 455.9	9	K64.2, K64.9, K64.4, K64.5, K64, K64.1, K64.0, K64.8, K64.3	11	I84, I84.0, I84.1, I84.2, I84.3, I84.4, I84.5, I84.6, I84.7, I84.8, I84.9	I84	I84	-	Hemorrhoids	D006484
Herpes zoster	EFO_0006510	53	13	053, 053.1, 053.10, 053.11, 053.12, 053.13, 053.14, 053.19, 053.7, 053.71, 053.79, 053.8, 053.9	4	B02.8, B02, B02.7, B02.9	4	B02, B02.7, B02.8, B02.9	-	-	-	Herpes Zoster	D006562
Herpes zoster with nervous system complications	-	53.1	7	053.1, 053.10, 053.11, 053.12, 053.13, 053.14, 053.19	7	B02.24, B02.21, B02.2, B02.29, B02.23, B02.0, B02.22	2	B02.2, G53.0	-	-	-	Herpes Zoster	D006562
Joint effusions	-	741.4	11	719.0, 719.00, 719.01, 719.02, 719.03, 719.04, 719.05, 719.06, 719.07, 719.08, 719.09	34	M25.48, M25.452, M25.441, M25.411, M25.44, M25.476, M25.422, M25.431, M25.43, M25.419, M25.475, M25.40, M25.469, M25.412, M25.45, M25.459, M25.451, M25.461, M25.473, M25.4, M25.474, M25.442, M25.421, M25.41, M25.471, M25.439, M25.429, M25.462, M25.472, M25.42, M25.449, M25.47, M25.46, M25.432	1	M25.4	-	-	-	Hydrarthrosis	D006833
Hypercholesterolemia	-	272.11	1	272	3	E78.0, E78.01, E78.00	1	E78.0	-	-	-	Hypercholesterolemia	D006937
Hyperpotassemia	-	276.13	1	276.7	1	E87.5	1	E87.5	-	-	-	Hyperkalemia	D006947
Hyperosmolality and/or hypernatremia	-	276.11	1	276	1	E87.0	1	E87.0	-	-	-	Hypernatremia	D006955
Hyperparathyroidism	-	252.1	5	252.0, 252.00, 252.01, 252.02, 252.08	4	E21.0, E21.1, E21.3, E21.2	4	E21.0, E21.1, E21.2, E21.3	E21	-	-	Hyperparathyroidism	D006961
Secondary hyperparathyroidism (of renal origin)	-	588.2	1	588.81	1	N25.81	-	-	-	-	-	Hyperparathyroidism	D006961
Elevated blood pressure reading	-	402	-	-	1	R03.0	1	R03.0	-	2966, 20002_1065, 6150_4	Cluster2, Cluster1-2	Hypertension	D006973
Chronic venous hypertension	-	453	6	459.3, 459.30, 459.31, 459.32, 459.33, 459.39	26	I87.302, I87.339, I87.331, I87.32, I87.392, I87.391, I87.313, I87.30, I87.323, I87.312, I87.321, I87.329, I87.3, I87.311, I87.399, I87.333, I87.301, I87.31, I87.309, I87.332, I87.319, I87.322, I87.39, I87.303, I87.33, I87.393	-	-	-	2966, 20002_1065, 6150_4	Cluster2, Cluster1-2	Hypertension	D006973
Hypertensive heart and/or renal disease	-	401.2	36	402, 402.0, 402.00, 402.01, 402.1, 402.10, 402.11, 402.9, 402.90, 402.91, 403, 403.0, 403.00, 403.01, 403.1, 403.10, 403.11, 403.9, 403.90, 403.91, 404, 404.0, 404.00, 404.01, 404.02, 404.03, 404.1, 404.10, 404.11, 404.12, 404.13, 404.9, 404.90, 404.91, 404.92, 404.93	6	I13.1, I13.0, I13.11, I13.2, I13, I13.10	5	I13, I13.0, I13.1, I13.2, I13.9	-	2966, 20002_1065, 6150_4	Cluster2, Cluster1-2	Hypertension	D006973
Hypertensive heart disease	-	401.21	10	402, 402.0, 402.00, 402.01, 402.1, 402.10, 402.11, 402.9, 402.90, 402.91	3	I11.9, I11.0, I11	3	I11, I11.0, I11.9	-	2966, 20002_1065, 6150_4	Cluster2, Cluster1-2	Hypertension	D006973
Other hypertensive complications	-	401.3	12	401.0, 405, 405.0, 405.01, 405.09, 405.1, 405.11, 405.19, 405.9, 405.91, 405.99, 437.2	12	I15, I16, I15.1, I16.0, I15.9, N26.2, I16.9, I67.4, I15.2, I15.0, I16.1, I15.8	7	I15, I15.0, I15.1, I15.2, I15.8, I15.9, I67.4	-	2966, 20002_1065, 6150_4	Cluster2, Cluster1-2	Hypertension	D006973
Hypertension	EFO_0000537	401	52	401, 401.0, 401.1, 401.9, 402, 402.0, 402.00, 402.01, 402.1, 402.10, 402.11, 402.9, 402.90, 402.91, 403, 403.0, 403.00, 403.01, 403.1, 403.10, 403.11, 403.9, 403.90, 403.91, 404, 404.0, 404.00, 404.01, 404.02, 404.03, 404.1, 404.10, 404.11, 404.12, 404.13, 404.9, 404.90, 404.91, 404.92, 404.93, 405, 405.0, 405.01, 405.09, 405.1, 405.11, 405.19, 405.9, 405.91, 405.99, 437.2, 997.91	1	I97.3	-	-	Hypertension	2966, 20002_1065, 6150_4	Cluster2, Cluster1-2	Hypertension	D006973
Hypertensive chronic kidney disease	-	401.22	10	403, 403.0, 403.00, 403.01, 403.1, 403.10, 403.11, 403.9, 403.90, 403.91	3	I12.0, I12, I12.9	3	I12, I12.0, I12.9	I12	-	-	Hypertension, Renal	D006977
Retinal edema and hypertensive retinopathy	-	362.9	1	362.83	1	H35.81	-	-	-	-	-	Hypertensive Retinopathy	D058437
Hyposmolality and/or hyponatremia	-	276.12	1	276.1	1	E87.1	1	E87.1	-	-	-	Hyponatremia	D007010
Hypotension NOS	-	458.9	2	458.1, 458.9	4	I95.9, I95, I95.89, I95.0	4	I95, I95.0, I95.8, I95.9	I95	-	-	Hypotension	D007022
Hypotension	-	458	9	458, 458.0, 458.1, 458.2, 458.21, 458.29, 458.8, 458.9, 796.3	1	R03.1	1	R03.1	-	-	-	Hypotension	D007022
Iatrogenic hypotension	-	458.2	3	458.2, 458.21, 458.29	3	I95.2, I95.81, I95.3	1	I95.2	-	-	-	Hypotension	D007022
Orthostatic hypotension	-	458.1	1	458	1	I95.1	1	I95.1	-	-	-	Hypotension, Orthostatic	D007024
Hypoventilation	-	513.3	5	278.03, 782.5, 786.02, 786.03, 786.04	3	R23.0, E67, E66.2	3	E66.2, E67, R23.0	-	-	-	Hypoventilation	D007040
Hypovolemia	-	276.5	4	276.5, 276.50, 276.51, 276.52	4	E86, E86.9, E86.0, E86.1	1	E86	E86	-	-	Hypovolemia	D020896
Idiopathic fibrosing alveolitis	-	504.1	9	516.3, 516.30, 516.31, 516.32, 516.33, 516.34, 516.35, 516.36, 516.37	9	J84.2, J84.116, J84.11, J84.117, J84.112, J84.114, J84.113, J84.111, J84.115	-	-	-	-	-	Idiopathic Pulmonary Fibrosis	D054990
Aneurysm of iliac artery	-	442.2	1	442.2	1	I72.3	1	I72.3	-	-	-	Iliac Aneurysm	D017543
Infections of kidney	-	590	13	590, 590.0, 590.00, 590.01, 590.1, 590.10, 590.11, 590.2, 590.3, 590.8, 590.80, 590.81, 590.9	14	N15.9, N13.6, N28.86, N28.85, N15.1, N11.0, N11, N28.84, N11.9, N12, N16, N10, N11.8, N11.1	11	N10, N11, N11.0, N11.1, N11.8, N11.9, N12, N13.6, N15.1, N15.9, N16	N12	-	-	Infections	D007239
Infertility, female	-	626.8	7	628, 628.1, 628.2, 628.3, 628.4, 628.8, 628.9	5	N97.2, N97.9, N97, N97.8, N97.1	7	N97, N97.1, N97.2, N97.3, N97.4, N97.8, N97.9	N97	-	-	Infertility, Female	D007247
Infertility, male	-	609.1	4	606.0, 606.1, 606.8, 606.9	4	N46.9, N46, N46.8, N46.029	1	N46	-	-	-	Infertility, Male	D007248
Male infertility and abnormal spermatozoa	-	609	7	606, 606.0, 606.1, 606.8, 606.9, 608.82, 792.2	-	-	-	-	-	-	-	Infertility, Male	D007248
Male infertility	EFO_0004248	-	-	-	-	-	-	-	-	-	-	Infertility, Male	D007248
Inflammatory bowel disease	EFO_0003767	555	15	555, 555.0, 555.1, 555.2, 555.9, 556, 556.0, 556.1, 556.2, 556.3, 556.4, 556.5, 556.6, 556.8, 556.9	-	-	-	-	-	-	-	Inflammatory Bowel Diseases	D015212
Degeneration of intervertebral disc	-	722.6	5	722.4, 722.5, 722.51, 722.52, 722.6	14	M50.33, M51.35, M50.3, M50.32, M50.321, M51.3, M50.323, M50.30, M51.34, M51.37, M51.36, M50.322, M50.31, M50.320	2	M50.3, M51.3	-	-	-	Intervertebral Disc Degeneration	D055959
Paralytic ileus	-	560.1	1	560.1	2	K56.7, K56.0	2	K56.0, K56.7	-	-	-	Intestinal Pseudo-Obstruction	D007418
Brain aneurysm	EFO_0003870	-	-	-	-	-	-	-	-	-	-	Intracranial Aneurysm	D002532
Cerebral aneurysm	-	433.5	1	437.3	1	I67.1	1	I67.1	-	-	-	Intracranial Aneurysm	D002532
Cerebral atherosclerosis	-	433.12	1	437	1	I67.2	1	I67.2	-	-	-	Intracranial Arteriosclerosis	D002537
Intracranial hemorrhage (injury)	-	818	74	852, 852.0, 852.00, 852.01, 852.02, 852.03, 852.04, 852.05, 852.06, 852.09, 852.1, 852.10, 852.11, 852.12, 852.13, 852.14, 852.15, 852.16, 852.19, 852.2, 852.20, 852.21, 852.22, 852.23, 852.24, 852.25, 852.26, 852.29, 852.3, 852.30, 852.31, 852.32, 852.33, 852.34, 852.35, 852.36, 852.39, 852.4, 852.40, 852.41, 852.42, 852.43, 852.44, 852.45, 852.46, 852.49, 852.5, 852.50, 852.51, 852.52, 852.53, …	249	S06.5X0D, S06.4X6D, S06.364D, S06.5X6A, S06.4X2, S06.6X0D, S06.5X4D, S06.4X2A, S06.347A, S06.6X8A, S06.6X6, S06.5X6, S06.354S, S06.354D, S06.341A, S06.35, S06.350A, S06.6X4, S06.342D, S06.4X1S, S06.346S, S06.360S, S06.357S, S06.5X5S, S06.4X5S, S06.358, S06.5X7S, S06.4X8S, S06.344S, S06.6, S06.356A, S06.341, S06.347D, S06.4X3, S06.340D, S06.6X4D, S06.6X9A, S06.349D, S06.6X2, S06.6X6S, S06.4X6A, S0…	3	S06.4, S06.5, S06.6	-	-	-	Intracranial Hemorrhages	D020300
Intracranial hemorrhage	-	430	8	430, 430.0, 431, 431.0, 432, 432.0, 432.1, 432.9	2	I62.9, I62.1	3	I62.1, I62.9, S06.4	-	-	-	Intracranial Hemorrhages	D020300
Transient cerebral ischemia	-	433.31	8	435, 435.0, 435.1, 435.2, 435.3, 435.8, 435.9, V12.54	12	G45.9, G46.2, G45.0, Z86.73, G46.0, G46.1, G45.2, G45.8, G45.1, M47.02, I67.841, I67.848	8	G45.0, G45.1, G45.2, G45.8, G45.9, G46.0, G46.1, G46.2	G45	-	-	Ischemic Attack, Transient	D002546
Other arthropathies	-	716	99	716, 716.0, 716.00, 716.01, 716.02, 716.03, 716.04, 716.05, 716.06, 716.07, 716.08, 716.09, 716.2, 716.20, 716.21, 716.22, 716.23, 716.24, 716.25, 716.26, 716.27, 716.28, 716.29, 716.3, 716.30, 716.31, 716.32, 716.33, 716.34, 716.35, 716.36, 716.37, 716.38, 716.39, 716.4, 716.40, 716.41, 716.42, 716.43, 716.44, 716.45, 716.46, 716.47, 716.48, 716.49, 716.5, 716.50, 716.51, 716.52, 716.53, 716.54,…	33	M13.871, M13.87, M13.819, M13.88, M13.829, M13.852, M13.811, M13.80, M13.861, M13.862, M13.821, M13.849, M13.89, M13.831, M13.832, M13.85, M13.859, M13.869, M13.81, M12.8, M13.872, M13.879, M13.84, M13.82, M13.83, M13.822, M13.8, M13.841, M13.842, M13.812, M13.86, M13.839, M13.851	2	M12.8, M13.8	-	M13_ARTHROSIS, M23, M13_OTHERJOINT	Cluster1-1	Joint Diseases	D007592
Traumatic arthropathy	-	836	11	716.1, 716.10, 716.11, 716.12, 716.13, 716.14, 716.15, 716.16, 716.17, 716.18, 716.19	32	M12.522, M12.559, M12.511, M12.571, M12.569, M12.53, M12.532, M12.541, M12.519, M12.542, M12.59, M12.579, M12.50, M12.549, M12.572, M12.54, M12.552, M12.521, M12.55, M12.529, M12.57, M12.58, M12.512, M12.531, M12.5, M12.52, M12.51, M12.56, M12.561, M12.562, M12.551, M12.539	8	M12.5, M16.4, M16.5, M17.2, M17.3, M18.2, M18.3, M19.1	-	M13_ARTHROSIS, M23, M13_OTHERJOINT	Cluster1-1	Joint Diseases	D007592
Keratoconjunctivitis sicca	-	370.31	1	370.33	5	H16.229, H16.222, H16.223, H16.221, H16.22	-	-	-	-	-	Keratoconjunctivitis Sicca	D007638
Actinic keratosis	-	702.1	1	702	1	L57.0	2	L57.0, L90.0	-	-	-	Keratosis, Actinic	D055623
Calculus of kidney	-	594.1	1	592	2	N20.0, N20.2	1	N20.0	N20	-	-	Kidney Calculi	D007669
Kidney stone	EFO_0003845	-	-	-	-	-	-	-	N20	-	-	Kidney Calculi	D007669
Calculus of kidney and ureter	-	592	21	032.84, 595, 595.0, 595.1, 595.2, 595.3, 595.4, 595.8, 595.81, 595.89, 595.9, 597, 597.0, 597.8, 597.80, 597.81, 597.89, 598, 598.0, 598.00, 598.01	-	-	-	-	N20	-	-	Kidney Calculi	D007669
Nephrolithiasis	EFO_0004253	-	-	-	-	-	-	-	N20	-	-	Kidney Calculi	D007669
Other disorders of the kidney and ureters	-	586	21	589, 589.0, 589.1, 589.9, 593, 593.0, 593.1, 593.2, 593.3, 593.4, 593.5, 593.7, 593.70, 593.71, 593.72, 593.73, 593.8, 593.81, 593.82, 593.89, 593.9	5	N28.9, N28.82, N28.89, N29, N28.8	5	N28.8, N28.9, N29, N29.1, N29.8	N28	-	-	Kidney Diseases	D007674
Chronic renal failure	-	585.3	24	585, 585.0, 585.3, 585.4, 585.5, 585.6, 585.9, 792.5, 996.73, E870.2, E871.2, E872.2, E874.2, E879.1, V45.1, V45.11, V45.12, V56, V56.0, V56.1, V56.2, V56.31, V56.32, V56.8	2	N18.9, N18	3	N18, N18.0, N18.9	N18	-	-	Kidney Failure, Chronic	D007676
End stage renal disease	-	585.32	2	585.5, 585.6	2	N18.6, N18.5	-	-	-	-	-	Kidney Failure, Chronic	D007676
Cancer of kidney and renal pelvis	-	189.1	5	189.0, 189.1, 209.24, V10.52, V10.53	2	C7A.093, C7A.0	-	-	-	-	-	Kidney Neoplasms	D007680
Cancer of kidney and urinary organs	-	189	30	188, 188.0, 188.1, 188.2, 188.3, 188.4, 188.5, 188.6, 188.7, 188.8, 188.9, 189, 189.0, 189.1, 189.2, 189.3, 189.4, 189.8, 189.9, 209.24, 233.7, 233.9, 236.7, 239.4, V10.5, V10.50, V10.51, V10.52, V10.53, V10.59	7	D09.19, Z85.59, Z85.50, Z85.54, D09.1, D09.10, Z85.5	2	D09.1, Z85.5	-	-	-	Kidney Neoplasms	D007680
Malignant neoplasm of kidney and other urinary organs	-	189.4	9	189, 189.2, 189.3, 189.4, 189.8, 189.9, V10.5, V10.50, V10.59	9	C68.9, C68.8, C68, C66, C68.0, C66.1, C68.1, C66.2, C66.9	6	C66, C68, C68.0, C68.1, C68.8, C68.9	-	-	-	Kidney Neoplasms	D007680
Labyrinthitis	-	386.3	23	386.3, 386.30, 386.31, 386.32, 386.33, 386.34, 386.35, 386.4, 386.40, 386.41, 386.42, 386.43, 386.48, 386.5, 386.50, 386.51, 386.52, 386.53, 386.54, 386.55, 386.56, 386.58, 386.8	22	H83.2X9, H82.9, H83.19, H82.3, H83.2X1, H83.2X, H83.12, H82.2, H83.2X2, H82.1, H83.13, H83.1, H83.11, H83.09, H82, H83.2, H83.03, H81, H83.2X3, H83.0, H83.02, H83.01	4	H82, H83.0, H83.1, H83.2	-	-	-	Labyrinthitis	D007762
Chronic ulcer of leg or foot	-	707.2	8	707.1, 707.10, 707.11, 707.12, 707.13, 707.14, 707.15, 707.19	281	L97.208, L97.326, L97.508, L97.112, L97.315, I70.532, L97.324, I70.648, L97.903, I70.443, L97.12, I70.639, L97.116, L97.32, I70.631, L97.111, L97.922, I70.645, L97.221, L97.509, L97.801, I70.542, L97.104, L97.8, I70.535, L97.212, L97.415, I70.445, I70.548, I70.249, L97.413, L97.129, L97.522, I70.541, L97.313, I70.434, I70.538, L97.408, L97.305, L97.1, L97.311, L97.123, L97.915, L97.502, I70.444, …	-	-	L97	-	-	Leg Ulcer	D007871
Chronic lymphocytic leukemia	EFO_0000095	-	-	-	-	-	-	-	-	-	-	Leukemia, Lymphocytic, Chronic, B-Cell	D015451
Chronic lymphoid leukemia	-	204.12	4	204.1, 204.10, 204.11, 204.12	4	C91.1, C91.10, C91.12, C91.11	1	C91.1	-	-	-	Leukemia, Lymphocytic, Chronic, B-Cell	D015451
Lymphoid leukemia	-	204.1	22	204, 204.0, 204.00, 204.01, 204.02, 204.1, 204.10, 204.11, 204.12, 204.2, 204.20, 204.21, 204.22, 204.8, 204.80, 204.81, 204.82, 204.9, 204.90, 204.91, 204.92, V10.61	24	C91.Z, C91.62, C91.52, C91.92, C91.A2, C91.6, C91.31, C91.61, C91.90, C91.A0, C91.9, C91.5, C91.91, C91.30, C91.Z2, C91, C91.Z0, C91.3, C91.Z1, C91.51, C91.50, C91.60, C91.A1, C91.32	6	C91, C91.2, C91.3, C91.5, C91.7, C91.9	-	-	-	Leukemia, Lymphoid	D007945
Acute myeloid leukemia	EFO_0000222	-	-	-	-	-	-	-	-	-	-	Leukemia, Myeloid, Acute	D015470
Myeloid leukemia	-	204.2	26	205, 205.0, 205.00, 205.01, 205.02, 205.1, 205.10, 205.11, 205.12, 205.2, 205.20, 205.21, 205.22, 205.3, 205.30, 205.31, 205.32, 205.8, 205.80, 205.81, 205.82, 205.9, 205.90, 205.91, 205.92, V10.62	18	C92.Z0, C92.32, C92.2, C92.22, C92.Z2, C92.90, D46, C92.3, C92.20, C92.Z, C92.Z1, C92.92, C92.9, C92.31, C92.21, C92.30, C92, C92.91	5	C92, C92.2, C92.3, C92.7, C92.9	-	-	-	Leukemia, Myeloid, Acute	D015470
Disorders of lipoid metabolism	-	272	7	272, 272.0, 272.1, 272.2, 272.3, 272.4, 272.9	-	-	-	-	-	-	-	Lipid Metabolism Disorders	D052439
Lipoprotein disorders	-	277.51	3	272.5, 272.6, 272.7	16	E75.6, E77.1, E75.241, E75.3, E88.1, E75.21, E77.9, E75.243, E75.22, E75.240, E77.0, E78.6, E75.249, E77.8, E75.248, E75.242	9	E75.3, E75.6, E77, E77.0, E77.1, E77.8, E77.9, E78.6, E88.1	-	-	-	Lipid Metabolism Disorders	D052439
Lipoma	-	214	8	214, 214.0, 214.1, 214.2, 214.3, 214.4, 214.8, 214.9	8	D17.4, D17.79, D17.72, D17.9, D17.71, D17.6, D17.7, D17.5	6	D17, D17.4, D17.5, D17.6, D17.7, D17.9	-	-	-	Lipoma	D008067
Hepatic cancer	-	155	6	155, 155.0, 155.1, 155.2, 230.8, V10.07	4	D01.5, C22.9, C22.1, C22	4	C22, C22.1, C22.9, D01.5	-	-	-	Liver Neoplasms	D008113
Hepatic cancer, primary	-	155.1	2	155.0, V10.07	7	C22.4, Z85.05, C22.8, C22.7, C22.0, C22.3, C22.2	5	C22.0, C22.2, C22.3, C22.4, C22.7	-	-	-	Liver Neoplasms	D008113
Secondary malignancy of lung	-	198.2	4	197.0, 197.1, 197.2, 197.3	9	C78.3, C78.2, C78.02, C78.39, C78.1, C78.00, C78.30, C78.0, C78.01	4	C78.0, C78.1, C78.2, C78.3	-	-	-	Lung Neoplasms	D008175
Lung cancer	-	165.1	11	162, 162.0, 162.2, 162.3, 162.4, 162.5, 162.8, 162.9, 209.21, 231.2, V10.11	33	C34.02, Z85.1, D02.22, C34.10, Z85.118, C34.32, C34.81, C34.11, C34.3, C7A.090, C34.8, C34.82, C34.2, D02.21, Z85.11, C34.80, C34.30, Z85.12, C34.1, C34.9, C34.31, C34.00, C34.92, D02.20, D02.2, C34.91, C34.12, Z85.110, C34.01, C34, C34.90, C33, C34.0	10	C33, C34, C34.0, C34.1, C34.2, C34.3, C34.8, C34.9, D02.2, Z85.1	C34	-	-	Lung Neoplasms	D008175
Lung carcinoma	EFO_0001071	-	-	-	-	-	-	-	C34	-	-	Lung Neoplasms	D008175
Squamous cell lung carcinoma	EFO_0000708	-	-	-	-	-	-	-	-	-	-	Lung Neoplasms	D008175
Systemic lupus erythematosus	EFO_0002690	695.42	1	710	10	M32.15, M32, M32.10, M32.0, M32.9, M32.13, M32.14, M32.19, M32.12, M32.8	5	M32, M32.0, M32.1, M32.8, M32.9	-	-	-	Lupus Erythematosus, Systemic	D008180
Lupus nephritis	EFO_0005761	-	-	-	-	-	-	-	-	-	-	Lupus Nephritis	D008181
Cancer of other lymphoid, histiocytic tissue	-	202	186	200, 200.0, 200.00, 200.01, 200.02, 200.03, 200.04, 200.05, 200.06, 200.07, 200.08, 200.1, 200.10, 200.11, 200.12, 200.13, 200.14, 200.15, 200.16, 200.17, 200.18, 200.2, 200.20, 200.21, 200.22, 200.23, 200.24, 200.25, 200.26, 200.27, 200.28, 200.3, 200.30, 200.31, 200.32, 200.33, 200.34, 200.35, 200.36, 200.37, 200.38, 200.4, 200.40, 200.41, 200.42, 200.43, 200.44, 200.45, 200.46, 200.47, 200.48,…	8	Z85.79, C96.22, C7A.0, C96.2, Z85.7, C96.0, C96.A, C7A.091	5	C96.0, C96.1, C96.2, C96.3, Z85.7	-	-	-	Lymphoma	D008223
Secondary malignancy of lymph nodes	-	198.1	10	196, 196.0, 196.1, 196.2, 196.3, 196.5, 196.6, 196.8, 196.9, 209.71	10	C77.9, C77.5, C77.2, C77.3, C77.4, C7B.01, C77.0, C77, C77.8, C77.1	9	C77, C77.0, C77.1, C77.2, C77.3, C77.4, C77.5, C77.8, C77.9	-	-	-	Lymphoma	D008223
Nodular lymphoma	-	202.21	10	202.0, 202.00, 202.01, 202.02, 202.03, 202.04, 202.05, 202.06, 202.07, 202.08	88	C82.37, C82.40, C82.95, C82.66, C82.68, C82.91, C82.81, C82.07, C82.65, C82.8, C82.31, C82.9, C82.26, C82.43, C82.47, C82.63, C82.14, C82.87, C82.12, C82.21, C82.32, C82.99, C82.05, C82.64, C82.69, C82.39, C82.23, C82.11, C82.92, C82.48, C82.24, C82, C82.98, C82.34, C82.42, C82.16, C82.06, C82.15, C82.3, C82.18, C82.46, C82.41, C82.01, C82.83, C82.61, C82.0, C82.22, C82.08, C82.00, C82.28, C82.67…	2	C82, C82.9	-	-	-	Lymphoma, Follicular	D008224
Large cell lymphoma	-	202.24	20	200.6, 200.60, 200.61, 200.62, 200.63, 200.64, 200.65, 200.66, 200.67, 200.68, 200.7, 200.70, 200.71, 200.72, 200.73, 200.74, 200.75, 200.76, 200.77, 200.78	23	C84.66, C84.7, C84.75, C84.71, C84.70, C84.78, C84.61, C84.6, C84.64, C84.79, C84.63, C84.76, C84.65, C84.60, C84.69, C84.72, C84.77, C84.74, C83.3, C84.68, C84.67, C84.73, C84.62	1	C83.3	-	-	-	Lymphoma, Non-Hodgkin	D008228
Lymphosarcoma	-	202.23	10	200.1, 200.10, 200.11, 200.12, 200.13, 200.14, 200.15, 200.16, 200.17, 200.18	10	C83.51, C83.57, C83.52, C83.53, C83.59, C83.56, C83.54, C83.55, C83.58, C83.50	2	C83.2, C85.0	-	-	-	Lymphoma, Non-Hodgkin	D008228
Non-Hodgkins lymphoma	-	202.2	152	200, 200.0, 200.00, 200.01, 200.02, 200.03, 200.04, 200.05, 200.06, 200.07, 200.08, 200.1, 200.10, 200.11, 200.12, 200.13, 200.14, 200.15, 200.16, 200.17, 200.18, 200.2, 200.20, 200.21, 200.22, 200.23, 200.24, 200.25, 200.26, 200.27, 200.28, 200.3, 200.30, 200.31, 200.32, 200.33, 200.34, 200.35, 200.36, 200.37, 200.38, 200.4, 200.40, 200.41, 200.42, 200.43, 200.44, 200.45, 200.46, 200.47, 200.48,…	190	C84.15, C85.24, C84.Z, C82.58, C83.79, C85.9, C85.15, C83.1, C84.A, C83.99, C84.Z9, C84.41, C83.14, C84.11, C84.Z8, C84.04, C84.44, C84.96, C83.02, C84.Z6, C84.4, C86.2, C82.52, C84.03, C85.25, C96.4, C85.26, C85.93, C85.11, C84.Z5, C85.97, C82.53, C85.1, C86.6, C84.95, C85.29, C83.96, C83.84, C83.09, C83.85, C84.49, C85.27, C84.0, C84.A9, C83.81, C83.90, C85.85, C96.9, C84.A2, C84.00, C83.12, C8…	29	B21.1, C82.0, C82.1, C82.2, C82.7, C83, C83.0, C83.1, C83.2, C83.4, C83.5, C83.6, C83.7, C83.8, C83.9, C84, C84.0, C84.1, C84.2, C84.3, C84.4, C84.5, C85, C85.1, C85.7, C85.9, C96.7, C96.9, L41.2	-	-	-	Lymphoma, Non-Hodgkin	D008228
Reticulosarcoma	-	202.22	11	200.0, 200.00, 200.01, 200.02, 200.03, 200.04, 200.05, 200.06, 200.07, 200.08, 200.88	13	C83.34, C83.38, C83.98, C83.36, C83.31, C83.37, C83.88, C83.32, C83.39, C83.33, C83.08, C83.30, C83.35	-	-	-	-	-	Lymphoma, Non-Hodgkin	D008228
Atrophic macular degeneration	EFO_1001492	-	-	-	-	-	-	-	-	-	-	Macular Degeneration	D008268
Cystoid macular degeneration of retina	-	362.23	2	362.53, 362.54	10	H35.353, H35.351, H35.341, H35.359, H35.34, H35.349, H35.35, H35.342, H35.343, H35.352	-	-	-	-	-	Macular Degeneration	D008268
Macular degeneration	-	362.2	8	362.5, 362.50, 362.51, 362.52, 362.53, 362.54, 362.56, 362.57	-	-	-	-	-	-	-	Macular Degeneration	D008268
Macular degeneration, dry	-	362.21	1	362.51	25	H35.3192, H35.311, H35.3130, H35.3122, H35.3121, H35.3120, H35.3134, H35.3111, H35.3190, H35.31, H35.312, H35.3114, H35.3113, H35.3191, H35.3131, H35.3132, H35.313, H35.3112, H35.3193, H35.3133, H35.3194, H35.319, H35.3110, H35.3124, H35.3123	-	-	-	-	-	Macular Degeneration	D008268
Age-related macular degeneration	EFO_0001365	362.29	1	362.5	2	H35.30, H35.3	1	H35.3	-	-	-	Macular Degeneration	D008268
Magnesium measurement	EFO_0004845	-	-	-	-	-	-	-	-	100017	Cluster2	Magnesium	D008274
Abnormal findings on mammogram or breast exam	-	611	6	611.72, 793.8, 793.80, 793.81, 793.82, 793.89	1	R92.2	-	-	-	-	-	Mammography	D008327
Abnormal mammogram	-	611.1	4	793.8, 793.80, 793.81, 793.89	2	R92.8, R92.1	1	R92	-	-	-	Mammography	D008327
Inflammatory disease of breast	-	613.1	3	611.0, 611.2, 611.3	3	N61, N64.0, N64.1	3	N61, N64.0, N64.1	-	-	-	Mastitis	D008413
Cutaneous melanoma	EFO_0000389	-	-	-	-	-	-	-	-	-	-	Melanoma	D008545
Melanoma	EFO_0000756	172.1	12	172, 172.0, 172.1, 172.2, 172.3, 172.4, 172.5, 172.6, 172.7, 172.8, 172.9, V10.82	4	Z85.821, Z85.828, Z85.820, Z85.82	-	-	C43	-	-	Melanoma	D008545
Memory loss	-	292.3	1	780.93	3	R41.1, R41.3, R41.2	3	R41.1, R41.2, R41.3	-	-	-	Memory Disorders	D008569
Meniere's disease	-	386.1	6	386.0, 386.00, 386.01, 386.02, 386.03, 386.04	7	H81.02, H81.03, H81.31, H81.39, H81.01, H81.09, H81.0	1	H81.0	-	-	-	Meniere Disease	D008575
Magnesium metabolism disorder	-	275.3	1	275.2	5	E83.4, E83.41, E83.49, E83.42, E83.40	1	E83.4	-	-	-	Metabolic Diseases	D008659
Dysmetabolic syndrome X	-	277.7	1	277.7	1	E88.81	-	-	-	-	-	Metabolic Syndrome	D024821
Metabolic syndrome	EFO_0000195	-	-	-	-	-	-	-	-	-	-	Metabolic Syndrome	D024821
Monoclonal gammopathy	EFO_0000203	-	-	-	-	-	-	-	-	-	-	Monoclonal Gammopathy of Undetermined Significance	D008998
Multiple myeloma	EFO_0001378	204.4	9	203, 203.0, 203.00, 203.01, 203.02, 203.8, 203.80, 203.81, 203.82	14	C90.20, C90.30, C90.2, C90.00, C88.9, C90.01, C90.0, C88.3, C90.31, C90.02, C90.21, C88.2, C90.22, C90.32	7	C88, C88.1, C88.2, C88.3, C88.9, C90.0, C90.2	-	-	-	Multiple Myeloma	D009101
Muscular wasting and disuse atrophy	-	772.1	1	728.2	32	M62.57, M62.579, M62.572, M62.551, M62.51, M62.541, M62.569, M62.519, M62.552, M62.539, M62.529, M62.532, M62.55, M62.542, M62.59, M62.56, M62.549, M62.531, M62.50, M62.511, M62.522, M62.559, M62.53, M62.562, M62.512, M62.571, M62.5, M62.58, M62.52, M62.561, M62.54, M62.521	1	M62.5	-	-	-	Muscular Atrophy	D009133
Abnormal findings on radiological exam of musculoskeletal system	-	793	-	-	2	R93.6, R93.7	2	R93.6, R93.7	-	-	-	Musculoskeletal System	D009141
Myeloproliferative disease	-	200	11	238.4, 238.5, 238.6, 238.7, 238.71, 238.72, 238.73, 238.74, 238.75, 238.76, 238.79	25	D46.9, D46.1, C94.6, D46.0, C94.41, D47.Z9, D46.22, D47.09, D46.A, C94.40, C94.42, C88.8, D47.1, D46.4, D46.20, D46, D46.Z, D46.21, D47.9, D46.B, D47.01, D47.3, D46.2, D46.C, D47.0	17	C88.7, C94.4, C94.5, D46, D46.0, D46.1, D46.2, D46.4, D46.7, D46.9, D47.0, D47.1, D47.3, D47.7, D47.9, D57.8, D75.2	-	-	-	Myeloproliferative Disorders	D009196
Myocardial infarction	EFO_0000612	411.2	46	410, 410.0, 410.00, 410.01, 410.02, 410.1, 410.10, 410.11, 410.12, 410.2, 410.20, 410.21, 410.22, 410.3, 410.30, 410.31, 410.32, 410.4, 410.40, 410.41, 410.42, 410.5, 410.50, 410.51, 410.52, 410.6, 410.60, 410.61, 410.62, 410.7, 410.70, 410.71, 410.72, 410.8, 410.80, 410.81, 410.82, 410.9, 410.90, 410.91, 410.92, 411.0, 412, 429.7, 429.71, 429.79	34	I23.6, I23.8, I21.19, I23.1, I21.2, I21.1, I22.1, I22.8, I22.2, I21.11, I21.09, I22.0, I21.A1, I21.29, I23.7, I23.3, I51.0, I23.2, I22, I21, I21.9, I21.21, I24.1, I22.9, I25.2, I21.A, I51.3, I21.3, I21.01, I21.A9, I21.02, I23.0, I21.4, I21.0	23	I21, I21.0, I21.1, I21.2, I21.3, I21.4, I21.9, I22, I22.0, I22.1, I22.8, I22.9, I23, I23.0, I23.1, I23.2, I23.3, I23.6, I23.8, I24.1, I25.2, I51.0, I51.3	I21	I21, I25, I9_MI, 20002_1075, 6150_1	Cluster1-2	Myocardial Infarction	D009203
Ischemic heart disease	-	411	76	410, 410.0, 410.00, 410.01, 410.02, 410.1, 410.10, 410.11, 410.12, 410.2, 410.20, 410.21, 410.22, 410.3, 410.30, 410.31, 410.32, 410.4, 410.40, 410.41, 410.42, 410.5, 410.50, 410.51, 410.52, 410.6, 410.60, 410.61, 410.62, 410.7, 410.70, 410.71, 410.72, 410.8, 410.80, 410.81, 410.82, 410.9, 410.90, 410.91, 410.92, 411, 411.0, 411.1, 411.8, 411.81, 411.89, 412, 413, 413.0, 413.1, 413.9, 414, 414.0,…	-	-	-	-	-	I9_IHD	Cluster1-2	Myocardial Ischemia	D017202
Chronic ischemic heart disease	-	411.8	3	414, 414.8, 414.9	6	I25.9, I25.89, I25.6, I25, I25.8, I25.5	5	I25, I25.5, I25.6, I25.8, I25.9	I25	I9_IHD	Cluster1-2	Myocardial Ischemia	D017202
Other acute and subacute forms of ischemic heart disease	-	411.9	2	411.8, 411.89	2	I24.9, I24.8	3	I24, I24.8, I24.9	I24	I9_IHD	Cluster1-2	Myocardial Ischemia	D017202
Nasal polyps	-	471	5	471, 471.0, 471.1, 471.8, 471.9	5	J33, J33.0, J33.8, J33.9, J33.1	5	J33, J33.0, J33.1, J33.8, J33.9	J33	-	-	Nasal Polyps	D009298
Cancer, suspected or other	-	195	29	195, 195.0, 195.2, 195.3, 195.4, 195.5, 195.8, 199, 199.0, 199.1, 209.2, 209.20, 209.29, 209.3, 209.30, 209.70, 209.75, 234, 234.8, 234.9, 338.3, V10, V10.4, V10.8, V10.89, V10.9, V10.90, V10.91, V71.1	11	C7A.098, D09.9, D09.3, C7A.8, G89.3, C7B.00, C7A.1, C7B.1, D09.8, C7A.00, D09	6	D05.0, D09, D09.3, D09.7, D09.9, Z03.1	-	II_NEOPLASM, 134	Cluster2	Neoplasms	D009369
Malignant neoplasm, other	-	195.1	16	195, 195.2, 195.3, 195.4, 195.5, 195.8, 199, 199.0, 199.1, V10, V10.4, V10.8, V10.89, V10.9, V10.90, V10.91	25	D49, C76.42, C76.50, C45.7, Z85.8, Z85.9, C80, C7A.0, C80.1, C80.0, C76.8, C76.3, C76.41, C76.51, Z85.4, C76, Z85.89, C76.5, C76.52, C45.9, Z85, C76.40, C76.4, C76.2, Z85.84	20	B21.7, C06.8, C45, C45.7, C45.9, C76, C76.2, C76.3, C76.4, C76.5, C76.7, C76.8, C80, C97, M90.7, Z85, Z85.4, Z85.8, Z85.9, Z86.0	-	II_NEOPLASM, 134	Cluster2	Neoplasms	D009369
Neoplasm of uncertain behavior	-	199	42	209, 235, 235.0, 235.1, 235.3, 235.4, 235.6, 235.7, 235.8, 235.9, 236, 236.9, 236.90, 236.91, 236.99, 237, 237.0, 237.1, 237.2, 237.3, 237.4, 237.7, 237.70, 237.71, 237.72, 237.73, 237.79, 237.9, 238, 238.0, 238.1, 238.8, 238.9, 239, 239.1, 239.2, 239.5, 239.7, 239.8, 239.81, 239.89, 239.9	73	D49.9, D49.1, D49.81, D49.5, D37.01, D49.8, D48.1, D41.20, D44.12, D41.22, D44.11, D38.4, D37.09, D44.2, D41.00, D38.3, D49.2, D44.0, D49.512, D38.2, D37.03, D41.0, D41.8, D48.3, D41, D48.2, D44.6, D49.89, D49.7, D37.031, D49.59, D43.3, D38.0, D38.6, D41.12, D41.11, D41.2, D3A.8, D37.02, D48.4, D43.9, D41.10, D38.5, D37.032, D43.8, D44.7, D48.7, D44.4, D38, D41.3, D49.519, D48.9, D44, D44.10, D37…	35	D20.0, D37.6, D38.0, D38.1, D38.2, D38.3, D38.4, D38.5, D39.7, D41, D41.0, D41.1, D41.2, D41.3, D41.7, D41.9, D44, D44.0, D44.1, D44.2, D44.3, D44.4, D44.5, D44.6, D44.7, D44.8, D44.9, D48.0, D48.1, D48.2, D48.3, D48.4, D48.7, D48.9, M90.7	-	II_NEOPLASM, 134	Cluster2	Neoplasms	D009369
Secondary malignant neoplasm	-	198	40	196, 196.0, 196.1, 196.2, 196.3, 196.5, 196.6, 196.8, 196.9, 197, 197.0, 197.1, 197.2, 197.3, 197.4, 197.5, 197.6, 197.7, 197.8, 198, 198.0, 198.1, 198.2, 198.3, 198.4, 198.5, 198.6, 198.7, 198.8, 198.81, 198.82, 198.89, 209.7, 209.71, 209.72, 209.73, 209.74, 209.79, 511.81, 789.51	26	J91.0, C79.10, C7B.09, C79.89, C79.0, C79.61, C79.01, C79.71, C79.70, C79.9, C79.02, R18.0, C79.62, C79.1, C79.6, C78, C79.19, C79.7, C79.11, C7B.8, C79.82, C79.72, C79.8, C79.81, C79.60, C79.00	6	C78, C79.0, C79.1, C79.6, C79.7, C79.8	-	-	-	Neoplasms, Second Primary	D016609
Nephritis & nephropathy	-	580.32	4	583.7, 583.8, 583.89, 583.9	28	N14, N07.0, N05.9, N07.7, N15.8, N06.0, N06.9, N15.0, N07.9, N06.8, N06.6, N05.1, N05.6, N05.0, N05, N07.1, N07.8, N14.3, N06.1, N14.2, N07.6, N14.0, N14.1, N05.8, N14.4, N15.9, N06.7, N05.7	27	N05, N05.0, N05.1, N05.6, N05.7, N05.9, N06.0, N06.1, N06.6, N06.7, N07.0, N07.1, N07.6, N07.7, N14, N14.0, N14.1, N14.2, N14.3, N14.4, N15.0, N15.8, N16.1, N16.2, N16.3, N16.4, N16.5	-	-	-	Nephritis	D009393
Nephritis and nephropathy in diseases classified elsewhere	-	580.31	1	583.81	4	N08, M35.04, M32.14, M32.15	1	N08	-	-	-	Nephritis	D009393
Nephritis and nephropathy without mention of glomerulonephritis	-	580.3	6	583.6, 583.7, 583.8, 583.81, 583.89, 583.9	1	N17.1	-	-	-	-	-	Nephritis	D009393
Nephritis; nephrosis; renal sclerosis	-	580	39	580, 580.0, 580.4, 580.8, 580.81, 580.89, 580.9, 581, 581.0, 581.1, 581.2, 581.3, 581.8, 581.81, 581.89, 581.9, 582, 582.0, 582.1, 582.2, 582.4, 582.8, 582.81, 582.89, 582.9, 583, 583.0, 583.1, 583.2, 583.4, 583.6, 583.7, 583.8, 583.81, 583.89, 583.9, 587, 587.0, V13.03	-	-	-	-	-	-	-	Nephritis	D009393
Nephrotic syndrome without mention of glomerulonephritis	-	580.2	5	581.8, 581.81, 581.89, 581.9, V13.03	8	N04.7, N04.8, B52.0, N04, Z87.441, N04.9, N02.8, N02.9	11	B52.0, N04, N04.7, N04.8, N04.9, N08.1, N08.2, N08.3, N08.4, N08.5, N08.8	-	-	-	Nephrotic Syndrome	D009404
Degenerative disease of the spinal cord	-	334	30	334, 334.0, 334.1, 334.2, 334.3, 334.4, 334.8, 334.9, 335, 335.0, 335.1, 335.10, 335.11, 335.19, 335.2, 335.20, 335.21, 335.22, 335.23, 335.24, 335.29, 335.8, 335.9, 336, 336.0, 336.1, 336.2, 336.3, 336.8, 336.9	15	G95.8, G95.89, G95.0, G95.20, G95.81, G95.29, G95.11, G32.8, G95.2, G95.19, G99.2, G95.9, G95.1, G32.0, G95	8	G32.0, G95, G95.0, G95.1, G95.2, G95.8, G95.9, G99.2	G95	-	-	Neurodegenerative Diseases	D019636
Neutropenia	MONDO_0001475	288.11	7	288.0, 288.00, 288.01, 288.02, 288.03, 288.04, 288.09	8	D70.4, D70.0, D70, D70.9, D70.1, D70.8, D70.2, D70.3	1	D70	D70	-	-	Neutropenia	D009503
Obesity	EFO_0001073	278.1	21	278.00, 278.01, 793.91, V85.3, V85.30, V85.31, V85.32, V85.33, V85.34, V85.35, V85.36, V85.37, V85.38, V85.39, V85.4, V85.41, V85.42, V85.43, V85.44, V85.45, V85.54	17	E66.8, Z68.35, E66.1, Z68.39, E66.0, R93.9, Z68.3, Z68.30, E66.09, Z68.38, Z68.31, Z68.33, E66.9, Z68.36, Z68.37, Z68.32, Z68.34	5	E66, E66.0, E66.1, E66.8, E66.9	E66	-	-	Obesity	D009765
Morbid obesity	-	278.11	12	278.01, V85.35, V85.36, V85.37, V85.38, V85.39, V85.4, V85.41, V85.42, V85.43, V85.44, V85.45	7	Z68.43, Z68.42, Z68.44, Z68.4, E66.01, Z68.45, Z68.41	-	-	-	-	-	Obesity, Morbid	D009767
Paget's disease of bone	-	731.1	2	731.0, 731.1	66	M88.859, M88.871, M90.61, M88.839, M90.679, M90.662, M88.842, M90.632, M88.879, M88.812, M88.89, M90.639, M90.649, M88.832, M88.862, M90.669, M88.85, M90.622, M88, M90.68, M90.651, M90.671, M88.82, M90.611, M90.629, M90.659, M90.619, M88.821, M90.60, M90.62, M90.65, M88.811, M88.8, M90.661, M88.829, M90.69, M88.0, M88.822, M88.9, M88.86, M90.66, M90.652, M88.81, M88.1, M88.83, M88.861, M88.852, M…	4	M88, M88.0, M88.9, M90.6	-	-	-	Osteitis Deformans	D010001
Osteoarthritis; localized	-	740.1	30	715.1, 715.10, 715.11, 715.12, 715.13, 715.14, 715.15, 715.16, 715.17, 715.18, 715.2, 715.20, 715.21, 715.22, 715.23, 715.24, 715.25, 715.26, 715.27, 715.28, 715.3, 715.30, 715.31, 715.32, 715.33, 715.34, 715.35, 715.36, 715.37, 715.38	3	M17.9, M18.9, M16.9	4	M16, M16.3, M16.9, M18.9	M16	20002_1465	Cluster1-1	Osteoarthritis	D010003
Osteoarthrosis, generalized	-	740.2	4	715.0, 715.00, 715.04, 715.09	5	M19.91, M15.2, M15.1, M15.0, M15.9	3	M15.0, M15.1, M15.2	M15	20002_1465	Cluster1-1	Osteoarthritis	D010003
Osteoarthrosis	-	740	53	715, 715.0, 715.00, 715.04, 715.05, 715.06, 715.08, 715.09, 715.1, 715.10, 715.11, 715.12, 715.13, 715.14, 715.15, 715.16, 715.17, 715.18, 715.2, 715.20, 715.21, 715.22, 715.23, 715.24, 715.25, 715.26, 715.27, 715.28, 715.3, 715.30, 715.31, 715.32, 715.33, 715.34, 715.35, 715.36, 715.37, 715.38, 715.8, 715.80, 715.89, 715.9, 715.90, 715.91, 715.92, 715.93, 715.94, 715.95, 715.96, 715.97, 715.98, …	-	-	-	-	-	20002_1465	Cluster1-1	Osteoarthritis	D010003
Osteoarthrosis NOS	-	740.9	10	715.9, 715.90, 715.91, 715.92, 715.93, 715.94, 715.95, 715.96, 715.97, 715.98	4	M17, M15.9, M19.90, M19.9	4	M13.9, M15.3, M15.4, M19.0	-	20002_1465	Cluster1-1	Osteoarthritis	D010003
Osteoarthrosis of multiple sites	-	740.3	3	715.8, 715.80, 715.89	3	M15.8, M15.4, M15.3	-	-	-	20002_1465	Cluster1-1	Osteoarthritis	D010003
Osteoarthrosis; localized, primary	-	740.11	10	715.1, 715.10, 715.11, 715.12, 715.13, 715.14, 715.15, 715.16, 715.17, 715.18	37	M16.12, M17.10, M19.0, M18.1, M19.079, M19.021, M16.1, M17.0, M19.04, M17.12, M19.042, M17.11, M19.02, M19.022, M19.032, M19.072, M19.039, M16.11, M18.0, M19.031, M16.0, M19.041, M18.10, M18.12, M19.01, M19.012, M16.10, M18.11, M19.019, M19.029, M19.03, M19.011, M17.1, M19.07, M19.049, M19.91, M19.071	5	M16.0, M16.1, M17.1, M18.0, M18.1	-	20002_1465	Cluster1-1	Osteoarthritis	D010003
Osteoarthrosis; localized, secondary	-	740.12	10	715.2, 715.20, 715.21, 715.22, 715.23, 715.24, 715.25, 715.26, 715.27, 715.28	73	M16.30, M18.32, M19.27, M19.241, M16.31, M19.111, M19.121, M19.142, M19.2, M16.51, M17.30, M17.32, M19.12, M19.141, M19.249, M16.5, M19.14, M19.22, M19.222, M18.2, M19.1, M19.231, M19.242, M19.212, M18.3, M16.7, M19.179, M19.122, M17.4, M16.50, M19.211, M18.52, M19.131, M17.31, M19.119, M19.239, M19.129, M19.21, M19.92, M19.112, M18.4, M19.279, M19.221, M19.23, M18.5, M19.272, M19.139, M17.3, M17…	6	M16.6, M16.7, M17.4, M17.5, M18.5, M19.2	-	20002_1465	Cluster1-1	Osteoarthritis	D010003
Osteoporosis	EFO_0003882	743.11	1	733	4	M81.6, M81.8, M81, M81.0	2	M81.6, M81.9	osteoporosis	20002_1309	Cluster2	Osteoporosis	D010024
Osteoporosis, NOS or other	-	743.1	6	733.0, 733.00, 733.01, 733.02, 733.03, 733.09	-	-	-	-	-	20002_1309	Cluster2	Osteoporosis	D010024
Other specified osteoporosis	-	743.13	3	733.02, 733.03, 733.09	-	-	-	-	-	20002_1309	Cluster2	Osteoporosis	D010024
Malignant neoplasm of ovary	-	184.11	2	183.0, V10.43	5	Z85.43, C56.2, C56.9, C56.1, C56	1	C56	C56	-	-	Ovarian Neoplasms	D010051
Ovarian carcinoma	EFO_0001075	-	-	-	-	-	-	-	C56	-	-	Ovarian Neoplasms	D010051
Ovarian cancer	-	184.1	15	181, 183, 183.0, 183.2, 183.3, 183.4, 183.5, 183.8, 183.9, 184, 184.8, 184.9, V10.40, V10.43, V10.44	20	C57.00, C57.22, C57.20, C57.0, C57, C57.8, C57.4, C57.02, C57.1, C57.11, C57.21, C57.01, C57.10, C57.12, C58, C57.9, C57.3, C57.2, C57.7, C51.8	11	C51.8, C57, C57.0, C57.1, C57.2, C57.3, C57.4, C57.7, C57.8, C57.9, C58	-	-	-	Ovarian Neoplasms	D010051
Overweight	-	278	36	278, 278.0, 278.00, 278.01, 278.02, 278.1, 278.2, 278.3, 278.4, 278.8, 783.1, 793.91, V85.21, V85.22, V85.23, V85.24, V85.25, V85.3, V85.30, V85.31, V85.32, V85.33, V85.34, V85.35, V85.36, V85.37, V85.38, V85.39, V85.4, V85.41, V85.42, V85.43, V85.44, V85.45, V85.53, V85.54	13	Z68.25, E68, E67.8, Z68.26, Z68.28, E66.3, Z68.29, E67, E67.3, E67.1, E67.2, Z68.27, E67.0	7	E67, E67.0, E67.1, E67.2, E67.3, E67.8, E68	-	-	-	Overweight	D050177
Overweight body mass index status	EFO_0005935	-	-	-	-	-	-	-	-	-	-	Overweight	D050177
Cyst and pseudocyst of pancreas	-	577.3	1	577.2	2	K86.2, K86.3	2	K86.2, K86.3	-	-	-	Pancreatic Cyst	D010181
Pancreatic cancer	-	157	8	157, 157.0, 157.1, 157.2, 157.3, 157.4, 157.8, 157.9	10	C25.0, C25.7, C25.8, C25.1, C25, C25.3, C25.4, Z85.07, C25.9, C25.2	9	C25, C25.0, C25.1, C25.2, C25.3, C25.4, C25.7, C25.8, C25.9	-	-	-	Pancreatic Neoplasms	D010190
Pancreatic carcinoma	EFO_0002618	-	-	-	-	-	-	-	-	-	-	Pancreatic Neoplasms	D010190
Chronic pancreatitis	-	577.2	1	577.1	2	K86.1, K86.0	2	K86.0, K86.1	-	-	-	Pancreatitis, Chronic	D050500
Paraproteinemia	-	270.32	2	273.1, 273.2	2	D47.2, D89.1	2	D47.2, D89.1	-	-	-	Paraproteinemias	D010265
Parkinson's disease	EFO_0002508	332	3	332, 332.0, 332.00	2	G21.4, G20	1	G20	G20	-	-	Parkinson Disease	D010300
Peripheral arterial disease	EFO_0004265	443.9	1	443.9	1	I73.9	1	I73.9	-	-	-	Peripheral Arterial Disease	D058729
Neuralgia, neuritis, and radiculitis NOS	-	766	1	729.2	4	M54.18, M79.2, M54.1, M54.10	2	M54.1, M79.2	-	-	-	Peripheral Nervous System Diseases	D010523
Other specified peripheral vascular diseases	-	443.8	3	443.8, 443.82, 443.89	4	I73.89, I73.8, I73.81, I73	2	I73, I73.8	I73	-	-	Peripheral Vascular Diseases	D016491
Peripheral angiopathy in diseases classified elsewhere	-	443.7	1	443.81	2	I79.1, I79.8	6	E10.5, E11.5, E14.5, I79.1, I79.2, I79.8	-	-	-	Peripheral Vascular Diseases	D016491
Peripheral vascular disease	-	443	7	443, 443.0, 443.8, 443.81, 443.82, 443.89, 443.9	-	-	-	-	-	-	-	Peripheral Vascular Diseases	D016491
Phlebitis and thrombophlebitis	-	451	14	451, 451.0, 451.1, 451.11, 451.19, 451.2, 451.8, 451.81, 451.82, 451.83, 451.84, 451.89, 451.9, V12.52	9	I80, I80.219, I80.212, I80.9, I80.213, I80.8, Z86.72, I80.21, I80.211	3	I80, I80.8, I80.9	I80	-	-	Phlebitis	D010689
Phlebitis and thrombophlebitis of lower extremities	-	451.2	5	451.0, 451.1, 451.11, 451.19, 451.2	31	I80.01, I80.203, I80.20, I80.12, I80.233, I80.231, I80.221, I80.201, I80.291, I80.223, I80.11, I80.22, I80.0, I80.292, I80.293, I80.1, I80.3, I80.202, I80.299, I80.10, I80.222, I80.13, I80.229, I80.00, I80.232, I80.23, I80.29, I80.239, I80.02, I80.03, I80.209	4	I80.0, I80.1, I80.2, I80.3	-	-	-	Phlebitis	D010689
Calcium/Phosphorus disorders	-	275.5	6	275.3, 275.4, 275.40, 275.41, 275.49, 275.5	5	E83.5, E83.59, M11.0, E20.1, E83.50	2	E20.1, E83.5	-	-	-	Phosphorus Metabolism Disorders	D010760
Pleurisy; pleural effusion	-	507	6	511, 511.0, 511.1, 511.8, 511.89, 511.9	12	R09.1, J91.8, J92, J94.8, J94, J92.0, J94.2, J94.9, J94.0, J90, J94.1, J92.9	12	J90, J91, J92, J92.0, J92.9, J94, J94.0, J94.1, J94.2, J94.8, J94.9, R09.1	J90	-	-	Pleurisy	D010998
Empyema and pneumothorax	-	506	13	510, 510.0, 510.9, 512, 512.0, 512.1, 512.2, 512.8, 512.81, 512.82, 512.83, 512.84, 512.89	16	J86, J93.12, J86.0, J93.1, J93.81, J86.9, J95.81, J93.11, J93.82, J93.8, J95.812, J95.811, J93.83, J93.0, J93, J93.9	8	J86, J86.0, J86.9, J93, J93.0, J93.1, J93.8, J93.9	J93	-	-	Pneumothorax	D011030
Polycythemia vera	-	200.1	1	238.4	2	D45, C90.3	1	D45	-	-	-	Polycythemia Vera	D011087
Polycythemia vera, secondary	-	289.8	1	289	1	D75.1	1	D75.1	-	-	-	Polycythemia Vera	D011087
Polymyalgia Rheumatica	-	717	2	725, 725.0	1	M35.3	1	M35.3	-	-	-	Polymyalgia Rheumatica	D011111
Dermatomyositis and Polymyositis	-	709.4	1	710.4	5	M33.22, M33.21, M33.29, M33.20, M33.2	1	M33.2	-	-	-	Polymyositis	D017285
Inflammatory and toxic neuropathy	-	357	11	357, 357.0, 357.1, 357.3, 357.4, 357.7, 357.8, 357.81, 357.82, 357.89, 357.9	54	M05.571, M05.549, M05.572, A52.15, M05.541, M05.532, M05.542, M05.569, M05.551, G61, M05.562, M05.55, M05.552, M05.512, M05.519, M05.522, G65.2, M05.50, M05.559, G61.1, M05.54, G65, G62.82, M05.579, M05.521, G61.8, M05.561, M05.539, M05.529, G61.9, G62.89, M05.51, M34.83, G13.1, G61.0, G62.2, M05.56, G62.81, G65.0, G61.81, G65.1, M05.53, G61.82, G62.8, M05.59, G63, M05.531, M05.511, G64, G62.9, M…	13	G13.0, G13.1, G61, G61.0, G61.1, G61.8, G61.9, G62.2, G62.8, G62.9, G63, G63.8, G64	-	-	-	Polyneuropathies	D011115
Polyneuropathy in diabetes	-	250.6	1	357.2	3	E09.42, E10.42, E08.42	1	G63.2	-	-	-	Polyneuropathies	D011115
Anal and rectal polyp	-	565.1	1	569	2	K62.1, K62.0	2	K62.0, K62.1	-	-	-	Polyps	D011127
Frequency of urination and polyuria	-	599.5	4	788.4, 788.41, 788.42, 788.43	4	R35.8, R35, R35.0, R35.1	1	R35	-	-	-	Polyuria	D011141
Menopausal & postmenopausal disorders	-	627	12	256.3, 256.31, 256.39, 627, 627.0, 627.1, 627.2, 627.3, 627.4, 627.8, 627.9, V07.4	2	N95.8, N95.9	3	N95.3, N95.8, N95.9	N95	-	-	Postmenopause	D017698
Postoperative infection	-	80	8	519.01, 530.86, 536.41, 998.5, 998.51, 998.59, 999.3, 999.39	9	K68.11, T81.4, N98.0, T81.4XXS, J95.02, T81.4XXD, K94.32, K94.22, T81.4XXA	3	N98.0, T81.4, T88.0	-	-	-	Postoperative Complications	D011183
Acute lymphoblastic leukemia	EFO_0000220	-	-	-	-	-	-	-	-	-	-	Precursor Cell Lymphoblastic Leukemia-Lymphoma	D054198
Impaired fasting glucose	-	250.41	2	790.21, 790.22	2	R73.02, R73.01	1	R73.0	-	-	-	Prediabetic State	D011236
Age-related hearing impairment	EFO_0005782	-	-	-	-	-	-	-	-	-	-	Presbycusis	D011304
Elevated prostate specific antigen	-	796	1	790.93	3	R97.20, R97.2, R97.21	-	-	-	2365	Cluster2	Prostate-Specific Antigen	D017430
Other disorders of prostate	-	602	7	602, 602.0, 602.1, 602.2, 602.3, 602.8, 602.9	7	N42.81, N42.8, N42.82, N42.9, N42.1, N42.89, N42.0	6	N42, N42.0, N42.1, N42.2, N42.8, N42.9	N42	-	-	Prostatic Diseases	D011469
Benign prostatic hyperplasia	EFO_0000284	-	-	-	-	-	-	-	N40	-	-	Prostatic Hyperplasia	D011470
Hyperplasia of prostate	-	600	14	600, 600.0, 600.00, 600.01, 600.1, 600.10, 600.11, 600.2, 600.20, 600.21, 600.3, 600.9, 600.90, 600.91	6	N40.1, N40.0, N40.3, N40.2, N42.83, N40	1	N40	N40	-	-	Prostatic Hyperplasia	D011470
Prostate cancer	-	185	3	185, 233.4, V10.46	3	D07.5, C61, Z85.46	2	C61, D07.5	C61	C3_PROSTATE	Cluster2	Prostatic Neoplasms	D011471
Prostate carcinoma	EFO_0001663	-	-	-	-	-	-	-	C61	C3_PROSTATE	Cluster2	Prostatic Neoplasms	D011471
Inflammatory diseases of prostate	-	601	18	601, 601.0, 601.1, 601.2, 601.3, 601.4, 601.8, 601.9, 604, 604.0, 604.9, 604.90, 604.91, 604.99, 607.1, 607.2, 608.0, 608.4	-	-	-	-	N41	-	-	Prostatitis	D011472
Chronic prostatitis	-	601.12	1	601.1	1	N41.1	1	N41.1	-	-	-	Prostatitis	D011472
Proteinuria	HP_0000093	269	2	593.6, 791.0	7	R80, R80.2, R80.9, R80.0, R80.3, R80.8, R80.1	4	N06.9, N39.1, N39.2, R80	-	-	-	Proteinuria	D011507
Prurigo	-	695.7	7	697, 697.0, 697.1, 697.8, 697.9, 698.2, 698.3	15	L43.9, L28, L28.2, L66.1, L44.1, L43.1, L43.8, L44.3, L43.3, L43, L28.1, L28.0, L43.2, L43.0, L44.2	15	L28, L28.0, L28.1, L28.2, L43, L43.0, L43.1, L43.2, L43.3, L43.8, L43.9, L44.1, L44.2, L44.3, L66.1	-	-	-	Prurigo	D011536
Psoriasis	EFO_0000676	696.4	3	696.0, 696.1, 696.8	1	L40	2	L40, L40.9	L40	-	-	Psoriasis	D011565
Psoriasis vulgaris	EFO_1001494	696.41	1	696.1	6	L40.0, L40.3, L40.4, L40.8, L40.9, L40.2	7	L40.0, L40.1, L40.2, L40.3, L40.4, L40.8, L40.9	L40	-	-	Psoriasis	D011565
Psoriasis & related disorders	-	696	8	696, 696.0, 696.1, 696.2, 696.3, 696.4, 696.5, 696.8	-	-	-	-	-	-	-	Psoriasis	D011565
Chronic airway obstruction	-	496	16	491, 491.0, 491.1, 491.2, 491.20, 491.21, 491.22, 491.8, 491.9, 492, 492.0, 492.8, 494, 494.0, 494.1, 496	1	J44.9	2	J44.8, J44.9	J44	CARDIAC_ARRHYTM	Cluster2	Pulmonary Disease, Chronic Obstructive	D029424
Chronic obstructive pulmonary disease	EFO_0000341	-	-	-	-	-	-	-	J44	CARDIAC_ARRHYTM	Cluster2	Pulmonary Disease, Chronic Obstructive	D029424
Cervical radiculitis	-	765	1	723.4	12	M54.13, M50.13, M54.12, M50.1, M50.122, M50.10, M50.11, M50.123, M54.11, M50.12, M50.121, M50.120	1	M50.1	-	-	-	Radiculopathy	D011843
Renal failure NOS	-	585.2	2	586, 586.0	1	N19	1	N19	N19	-	-	Renal Insufficiency	D051437
Abnormal kidney function	-	589	1	794.4	1	R94.4	1	R94.4	-	-	-	Renal Insufficiency	D051437
Disorders resulting from impaired renal function	-	588	7	588, 588.0, 588.1, 588.8, 588.81, 588.89, 588.9	10	M10.34, N25.9, M10.33, N25.1, M10.35, N25, M10.36, N25.89, M10.32, M10.31	5	M10.3, N25, N25.1, N25.8, N25.9	-	-	-	Renal Insufficiency	D051437
Renal failure	-	585	34	584, 584.5, 584.6, 584.7, 584.8, 584.9, 585, 585.0, 585.1, 585.2, 585.3, 585.4, 585.5, 585.6, 585.9, 586, 586.0, 792.5, 996.73, E870.2, E871.2, E872.2, E874.2, E879.1, V45.1, V45.11, V45.12, V56, V56.0, V56.1, V56.2, V56.31, V56.32, V56.8	-	-	-	-	-	-	-	Renal Insufficiency	D051437
Chronic kidney disease	EFO_0003884	-	-	-	-	-	-	-	N18	-	-	Renal Insufficiency, Chronic	D051436
Chronic kidney disease, Stage I or II	-	585.4	2	585.1, 585.2	2	N18.2, N18.1	-	-	-	-	-	Renal Insufficiency, Chronic	D051436
Respiratory failure	-	509.1	3	518.81, 518.83, 518.84	16	J96.9, J96.12, J96.00, J96.20, J96.90, J96.01, J96.10, J96.22, J96.2, J96.02, J96.1, J96.91, J96.92, J96.11, J96.21, J96.0	3	J96.0, J96.1, J96.9	J96	-	-	Respiratory Insufficiency	D012131
Respiratory failure; insufficiency; arrest	-	509	16	517.3, 518.5, 518.51, 518.52, 518.53, 518.81, 518.82, 518.83, 518.84, 799.1, V46.1, V46.11, V46.12, V46.13, V46.14, V46.2	4	D57.811, D57.211, D57.411, D57.01	-	-	-	-	-	Respiratory Insufficiency	D012131
Respiratory insufficiency	-	509.2	1	518.82	3	J96.9, R06.03, J80	2	J80, J96.9	-	-	-	Respiratory Insufficiency	D012131
Cancer within the respiratory system	-	165	29	162, 162.0, 162.2, 162.3, 162.4, 162.5, 162.8, 162.9, 163, 163.0, 163.1, 163.8, 163.9, 165, 165.0, 165.8, 165.9, 209.21, 231, 231.1, 231.2, 231.8, 231.9, V10.1, V10.11, V10.12, V10.2, V10.20, V10.29	16	Z85.29, Z85.2, D02.4, Z85.21, C39.9, Z85.23, Z85.22, D02.3, C39.0, C45.0, Z85.230, Z85.20, C38.4, Z85.238, D02.1, C39	11	C38.4, C39, C39.0, C39.8, C39.9, C45.0, D02.1, D02.3, D02.4, Z85.1, Z85.2	-	-	-	Respiratory Tract Neoplasms	D012142
Peripheral retinal degenerations	-	362.6	8	362.6, 362.60, 362.61, 362.62, 362.63, 362.64, 362.65, 362.66	32	H35.45, H35.44, H35.429, H35.449, H35.451, H35.413, H35.452, H35.463, H35.46, H35.443, H35.412, H35.40, H35.421, H35.433, H35.461, H35.469, H35.42, H35.441, H35.459, H35.453, H35.432, H35.423, H35.43, H35.422, H35.411, H35.4, H35.41, H35.462, H35.419, H35.439, H35.442, H35.431	1	H35.4	-	-	-	Retinal Degeneration	D012162
Retinal drusen	-	362.27	1	362.57	5	H35.362, H35.36, H35.363, H35.361, H35.369	-	-	-	-	-	Retinal Drusen	D015593
Chronic rheumatic disease of the heart valves	-	394	28	391.8, 391.9, 392.0, 394, 394.0, 394.1, 394.2, 394.9, 395, 395.0, 395.1, 395.2, 395.9, 396, 396.0, 396.1, 396.2, 396.3, 396.8, 396.9, 397, 397.0, 397.1, 397.9, 398, 398.9, 398.90, 398.99	9	I09.1, I08.9, I08.2, I06.9, I08.3, I09.89, I08.1, I06, I06.8	9	I06, I06.8, I06.9, I08.0, I08.3, I08.8, I08.9, I09.1, I09.8	I08	-	-	Rheumatic Heart Disease	D012214
Other rheumatic heart disease	-	394.4	7	391.8, 391.9, 392.0, 398, 398.9, 398.90, 398.99	6	I01.8, I01, I09, I09.9, I01.9, I02.0	6	I01, I01.8, I01.9, I02.0, I09, I09.9	-	-	-	Rheumatic Heart Disease	D012214
Scleritis and episcleritis	-	379.1	10	379.0, 379.00, 379.01, 379.02, 379.03, 379.04, 379.05, 379.06, 379.07, 379.09	53	H15.002, H15.101, H15.022, H15.112, H15.009, H15.05, H15.093, H15.0, H15.012, H15.129, H15.12, H15.051, H15.1, H15.10, H15.111, H15.121, H15.049, H15.02, H15.092, H15.033, H15.019, H15.042, H15.11, H15.011, H15.123, H15.102, H15.013, H15.119, H15.00, H15.03, H15.003, H15.109, H15.053, H15.041, A18.51, H15.029, H15.122, H15.021, H15.01, H15.023, H15.032, H15.113, H15.09, H15.059, H15.052, H15.091,…	2	H15.0, H15.1	-	-	-	Scleritis	D015423
Sinoatrial node dysfunction	-	427.8	1	427.81	1	I49.5	1	I49.5	-	-	-	Sick Sinus Syndrome	D012804
Sicca syndrome	-	709.2	1	710.2	7	M35.0, M35.09, M35.02, M35.03, M35.04, M35.00, M35.01	1	M35.0	-	-	-	Sjogren's Syndrome	D012859
Sjogren syndrome	EFO_0000699	-	-	-	-	-	-	-	-	-	-	Sjogren's Syndrome	D012859
Bullous dermatoses	-	695.2	12	694, 694.0, 694.1, 694.2, 694.3, 694.4, 694.5, 694.6, 694.60, 694.61, 694.8, 694.9	3	L13.8, L14, L13.9	3	L13.8, L13.9, L14	-	-	-	Skin Diseases, Vesiculobullous	D012872
Non-Melanoma skin cancer	-	172.2	58	173, 173.0, 173.00, 173.01, 173.02, 173.09, 173.1, 173.10, 173.11, 173.12, 173.19, 173.2, 173.20, 173.21, 173.22, 173.29, 173.3, 173.30, 173.31, 173.32, 173.39, 173.4, 173.40, 173.41, 173.42, 173.49, 173.5, 173.50, 173.51, 173.52, 173.59, 173.6, 173.60, 173.61, 173.62, 173.69, 173.7, 173.70, 173.71, 173.72, 173.79, 173.8, 173.80, 173.81, 173.82, 173.89, 173.9, 173.90, 173.91, 173.92, 173.99, 209.…	103	C44.501, C4A.30, C4A.62, C4A.7, C44.62, C44.291, C44.609, C44.191, C44.51, C4A.10, C44.39, C4A.11, C44.00, C44.102, C44.71, C44.309, C4A.8, C44.79, C44.30, C4A.72, C4A.31, C4A.4, C44.09, C44.390, C44.300, C44.202, C4A.2, C44.6, C44.590, C44.602, C44.399, C44.500, C44.11, C44.192, C44.691, C44.20, C44.599, C44.591, C44.209, C44.89, C4A.12, C44.61, C44.21, C44.791, C4A.21, C4A.71, C4A.0, C44.509, C…	10	C44.0, C44.1, C44.2, C44.3, C44.4, C44.5, C44.6, C44.7, C44.8, C44.9	C44	C44, C3_SKIN, C3_OTHER_SKIN	Cluster2	Skin Neoplasms	D012878
Non-Melanoma skin carcinoma	EFO_0009260	-	-	-	-	-	-	-	C44	C44, C3_SKIN, C3_OTHER_SKIN	Cluster2	Skin Neoplasms	D012878
Carcinoma in situ of skin	-	172.3	10	232.0, 232.1, 232.2, 232.3, 232.4, 232.5, 232.6, 232.7, 232.8, 232.9	25	D04.9, D04.10, D04.60, D04.0, D04.7, D04.6, D04.72, D04.12, D04.70, D04.11, D04.5, D04, D04.8, D04.61, D04.22, D04.71, D04.39, D04.30, D04.3, D04.4, D04.21, D04.2, D04.20, D04.62, D04.1	11	D04, D04.0, D04.1, D04.2, D04.3, D04.4, D04.5, D04.6, D04.7, D04.8, D04.9	D04	C44, C3_SKIN, C3_OTHER_SKIN	Cluster2	Skin Neoplasms	D012878
Skin cancer	-	172	81	172, 172.0, 172.1, 172.2, 172.3, 172.4, 172.5, 172.6, 172.7, 172.8, 172.9, 173, 173.0, 173.00, 173.01, 173.02, 173.09, 173.1, 173.10, 173.11, 173.12, 173.19, 173.2, 173.20, 173.21, 173.22, 173.29, 173.3, 173.30, 173.31, 173.32, 173.39, 173.4, 173.40, 173.41, 173.42, 173.49, 173.5, 173.50, 173.51, 173.52, 173.59, 173.6, 173.60, 173.61, 173.62, 173.69, 173.7, 173.70, 173.71, 173.72, 173.79, 173.8, …	-	-	-	-	-	C44, C3_SKIN, C3_OTHER_SKIN	Cluster2	Skin Neoplasms	D012878
Skin neoplasm of uncertain behavior	-	173	1	238.2	1	D48.5	1	D48.5	-	C44, C3_SKIN, C3_OTHER_SKIN	Cluster2	Skin Neoplasms	D012878
Chronic ulcer of skin	-	707	28	707, 707.0, 707.00, 707.01, 707.02, 707.03, 707.04, 707.05, 707.06, 707.07, 707.09, 707.1, 707.10, 707.11, 707.12, 707.13, 707.14, 707.15, 707.19, 707.2, 707.20, 707.21, 707.22, 707.23, 707.24, 707.25, 707.8, 707.9	1	L98.4	2	L97, L98.4	L97	-	-	Skin Ulcer	D012883
Sleep apnea	-	327.3	13	327.2, 327.20, 327.21, 327.22, 327.23, 327.24, 327.25, 327.26, 327.27, 327.29, 780.51, 780.53, 780.57	3	G47.30, G47.39, G47.3	1	G47.3	-	-	-	Sleep Apnea Syndromes	D012891
Sleep apnea measurement	EFO_0007817	-	-	-	-	-	-	-	-	-	-	Sleep Apnea Syndromes	D012891
Obstructive sleep apnea	EFO_0003918	327.32	1	327.23	1	G47.33	-	-	-	-	-	Sleep Apnea, Obstructive	D020181
Small cell lung carcinoma	EFO_0000702	-	-	-	-	-	-	-	-	-	-	Small Cell Lung Carcinoma	D055752
Spinal stenosis	-	720	7	723.0, 724.0, 724.00, 724.01, 724.02, 724.03, 724.09	64	M48.05, M99.38, M99.66, M99.4, M99.22, M99.31, M99.25, M99.7, M99.78, M99.59, M99.69, M99.68, M99.27, M99.65, M99.26, M99.24, M99.57, M99.75, M99.61, M99.44, M99.77, M99.54, M99.36, M99.45, M99.21, M99.67, M99.20, M99.56, M48.04, M99.46, M99.49, M99.42, M99.60, M99.40, M99.35, M99.79, M99.52, M48.0, M99.28, M99.70, M48.03, M99.51, M99.71, M48.08, M99.48, M99.58, M99.41, M99.74, M99.55, M99.37, M9…	4	M48.0, M99.4, M99.5, M99.7	-	-	-	Spinal Stenosis	D013130
Spinal stenosis of lumbar region	-	720.1	2	724.02, 724.03	10	M48.07, M99.53, M99.23, M99.33, M99.43, M99.73, M48.061, M99.63, M48.06, M48.062	-	-	-	-	-	Spinal Stenosis	D013130
Spondylosis with myelopathy	-	721.2	5	721.1, 721.4, 721.41, 721.42, 721.91	18	M47.16, M47.013, M47.015, M47.029, M47.12, M47.012, M47.021, M47.014, M47.11, M47.019, M47.016, M47.022, M47.011, M47.1, M47.15, M47.10, M47.14, M47.13	1	M47.1	-	-	-	Spondylosis	D055009
Gastric carcinoma	EFO_0000178	-	-	-	-	-	-	-	-	-	-	Stomach Neoplasms	D013274
Ischemic stroke	HP_0002140	433.21	3	434.01, 434.11, 434.91	73	I63.349, I63.431, I63.533, I63.423, I63.439, I63.333, I63.421, I63.313, I63.311, I63.522, I63.34, I63.422, I63.513, I63.529, I63.413, I63.342, I63.43, I63.412, I63.54, I63.341, I63.542, I63.441, I63.319, I63.539, I63.5, I63.52, I63.32, I63.39, I63.31, I63.541, I63.523, I63.411, I63.49, I63.322, I63.443, I63.4, I63.8, I63.532, I63.44, I63.519, I63.339, I63.432, I63.449, I63.549, I63.433, I63.30, I…	7	I63.0, I63.3, I63.4, I63.5, I63.6, I63.8, I64	I63	-	-	Stroke	D020521
Large artery stroke	EFO_0005524	-	-	-	-	-	-	-	-	-	-	Stroke	D020521
Non-Healing surgical wound	-	875	1	998.83	-	-	-	-	-	-	-	Surgical Wound	D000072836
Synoviopathy	-	726.2	2	726.11, 726.12	5	M75.2, M75.20, M75.3, M75.21, M75.22	1	M75.3	-	-	-	Synovial Membrane	D013583
Tachycardia NOS	-	427.7	1	785	1	R00.0	1	R00.0	-	-	-	Tachycardia	D013610
T-Tau measurement	EFO_0004760	-	-	-	-	-	-	-	-	-	-	tau Proteins	D016875
Testicular dysfunction	-	257	5	257, 257.0, 257.2, 257.8, 257.9	4	E29.0, E29, E29.8, E29.9	4	E29, E29.0, E29.8, E29.9	testicular problems (not cancer)	-	-	Testicular Diseases	D013733
Abnormal chest sounds	-	512.3	2	786.7, 786.70	-	-	-	-	-	2316	Cluster1-1	Thorax	D013909
Secondary thrombocytopenia	-	287.32	3	287.4, 287.41, 287.49	3	D69.5, D69.59, D69.51	1	D69.5	-	-	-	Thrombocytopenia	D013921
Thyroid cancer	-	193	2	193, V10.87	2	C73, Z85.850	1	C73	-	-	-	Thyroid Neoplasms	D013964
Thyroid carcinoma	EFO_0002892	-	-	-	-	-	-	-	-	-	-	Thyroid Neoplasms	D013964
Costochondritis	-	733.6	1	733.6	-	-	-	-	-	-	-	Tietze's Syndrome	D013991
Tinnitus	HP_0000360	389.4	4	388.3, 388.30, 388.31, 388.32	10	H93.A, H93.A3, H93.A9, H93.1, H93.13, H93.12, H93.A2, H93.A1, H93.11, H93.19	1	H93.1	-	4803_0, 4803_11	Cluster2	Tinnitus	D014012
Trigeminal nerve disorders	-	352.1	5	350, 350.1, 350.2, 350.8, 350.9	5	G50.8, G50, G50.1, G50.0, G50.9	5	G50, G50.0, G50.1, G50.8, G50.9	-	-	-	Trigeminal Nerve Diseases	D020433
Chronic ulcer of unspecified site	-	707.3	2	707.8, 707.9	21	L98.493, L98.423, I70.75, L98.421, I70.35, L98.499, L98.412, L98.411, L98.424, I70.45, L98.492, L98.414, L98.491, I70.25, L98.494, L98.422, L98.429, L98.419, I70.65, L98.413, I70.55	-	-	-	-	-	Ulcer	D014456
Calculus of lower urinary tract	-	594.2	5	594.0, 594.1, 594.2, 594.8, 594.9	5	N21, N21.9, N21.8, N21.1, N21.0	5	N21, N21.0, N21.1, N21.8, N21.9	N21	-	-	Ureteral Calculi	D014514
Calculus of ureter	-	594.3	1	592.1	1	N20.1	1	N20.1	-	-	-	Ureteral Calculi	D014514
Bladder neck obstruction	-	596.1	1	596	1	N32.0	1	N32.0	-	-	-	Urinary Bladder Neck Obstruction	D001748
Bladder cancer	-	189.21	12	188, 188.0, 188.1, 188.2, 188.3, 188.4, 188.5, 188.6, 188.7, 188.8, 188.9, V10.51	12	C67.9, C67.8, C67, C67.3, C67.0, C67.6, C67.4, C67.1, Z85.51, C67.7, C67.2, C67.5	11	C67, C67.0, C67.1, C67.2, C67.3, C67.4, C67.5, C67.6, C67.7, C67.8, C67.9	C67	-	-	Urinary Bladder Neoplasm	D001749
Bladder carcinoma	EFO_0000292	-	-	-	-	-	-	-	C67	-	-	Urinary Bladder Neoplasm	D001749
Bladder cancer and neoplasms	-	189.2	15	188, 188.0, 188.1, 188.2, 188.3, 188.4, 188.5, 188.6, 188.7, 188.8, 188.9, 233.7, 236.7, 239.4, V10.51	3	D49.4, D41.4, D09.0	2	D09.0, D41.4	-	-	-	Urinary Bladder Neoplasm	D001749
Urinary incontinence	HP_0000020	599.4	11	788.3, 788.30, 788.31, 788.32, 788.33, 788.34, 788.35, 788.36, 788.37, 788.38, 788.39	13	N39.45, N39.490, N39.491, N39.4, R32, N39.49, N39.46, N39.492, N39.44, N39.43, N39.42, N39.41, N39.498	3	N39.3, N39.4, R32	-	-	-	Urinary Incontinence	D014549
Stress incontinence, female	-	624.9	1	625.6	1	N39.3	1	N39.3	-	-	-	Urinary Incontinence, Stress	D014550
Cervical cancer and dysplasia	-	180	11	180, 180.0, 180.1, 180.8, 180.9, 233.1, 622.1, 622.10, 622.11, 622.12, V10.41	-	-	-	-	N87	-	-	Uterine Cervical Neoplasms	D002583
Cervical cancer	-	180.1	5	180.0, 180.1, 180.8, 180.9, V10.41	5	C53, C53.9, C53.0, C53.8, C53.1	5	C53, C53.0, C53.1, C53.8, C53.9	-	-	-	Uterine Cervical Neoplasms	D002583
Cervical carcinoma	EFO_0001061	-	-	-	-	-	-	-	-	-	-	Uterine Cervical Neoplasms	D002583
Genital prolapse	-	618	23	618, 618.0, 618.00, 618.01, 618.02, 618.03, 618.04, 618.05, 618.09, 618.1, 618.2, 618.3, 618.4, 618.5, 618.6, 618.7, 618.8, 618.81, 618.82, 618.83, 618.84, 618.89, 618.9	5	N81.84, N81.82, N81.85, N81.83, N81.89	1	N81.8	N81	-	-	Uterine Prolapse	D014596
Varicose veins of lower extremity	-	454.1	6	454, 454.0, 454.1, 454.2, 454.8, 454.9	6	I83.93, I83.9, I83.92, I83, I83.90, I83.91	2	I83, I83.9	I83	I83	Cluster2	Varicose Veins	D014648
Varicose veins	HP_0002619	454	12	454, 454.0, 454.1, 454.2, 454.8, 454.9, 456, 456.3, 456.4, 456.5, 456.6, 456.8	7	I86.2, I86.0, I86.3, I86, I86.8, I86.1, I86.4	7	I86, I86.0, I86.1, I86.2, I86.3, I86.4, I86.8	Varicose veins	I83	Cluster2	Varicose Veins	D014648
Varicose veins of lower extremity, symptomtic	-	454.11	4	454.0, 454.1, 454.2, 454.8	65	I83.819, I83.223, I83.004, I83.024, I83.201, I83.229, I83.0, I83.028, I83.8, I83.008, I83.025, I83.224, I83.811, I83.005, I83.00, I83.11, I83.218, I83.011, I83.81, I83.009, I83.20, I83.225, I83.203, I83.215, I83.022, I83.214, I83.211, I83.029, I83.12, I83.219, I83.213, I83.205, I83.023, I83.204, I83.221, I83.1, I83.003, I83.2, I83.21, I83.22, I83.013, I83.893, I83.812, I83.202, I83.10, I83.018, I…	3	I83.0, I83.1, I83.2	-	I83	Cluster2	Varicose Veins	D014648
Stricture of artery	-	447.1	1	447.1	1	I77.1	1	I77.1	-	6150_100	Cluster2	Vascular Diseases	D014652
Vascular disorders of kidney/hypertrophy	-	586.3	2	593.1, 593.81	2	N28.81, N28.0	1	N28.0	-	6150_100	Cluster2	Vascular Diseases	D014652
Chronic venous insufficiency	-	456	1	459.81	2	I87.2, I87.9	1	I87.2	-	-	-	Venous Insufficiency	D014689
Venous thromboembolism	HP_0002619	-	-	-	-	-	-	-	-	-	-	Venous Thromboembolism	D054556
Deep vein thrombosis	-	452.2	18	453.4, 453.40, 453.41, 453.42, 453.5, 453.50, 453.51, 453.52, 453.72, 453.74, 453.75, 453.76, 453.77, 453.82, 453.84, 453.85, 453.86, 453.87	129	I82.B29, I82.4Z, I82.533, I82.5Y1, I82.402, I82.539, I82.5Y2, I82.5Z3, I82.C23, I82.411, I82.4Z2, I82.531, I82.40, I82.492, I82.C21, I82.422, I82.512, I82.C2, I82.403, I82.513, I82.211, I82.41, I82.591, I82.429, I82.210, I82.4Y, I82.5Y9, I82.A19, I82.491, I82.5Z2, I82.C19, I82.A29, I82.B12, I82.442, I82.499, I82.599, I82.729, I82.623, I82.291, I82.542, I82.412, I82.529, I82.A13, I82.A22, I82.C11,…	-	-	Deep vein thrombosis (dvt)	6152_5, 20002_1094	Cluster1-1	Venous Thrombosis	D020246
Ventricular fibrillation & flutter	-	427.41	2	427.41, 427.42	3	I49.0, I49.02, I49.01	1	I49.0	-	-	-	Ventricular Fibrillation	D014693
Abnormal loss of weight and underweight	-	260	13	260, 261, 262, 263, 263.0, 263.2, 263.8, 263.9, 783.2, 783.22, 783.7, V85.0, V85.51	6	E44.0, E46, E44.1, R63.6, E64.0, E44	3	E44.0, E44.1, E46	-	-	-	Weight Loss	D015431
Macular degeneration, wet	-	362.22	1	362.52	21	H35.3222, H35.3213, H35.322, H35.3230, H35.3220, H35.323, H35.3211, H35.3232, H35.3233, H35.3212, H35.329, H35.3291, H35.321, H35.3293, H35.3221, H35.3290, H35.32, H35.3210, H35.3231, H35.3223, H35.3292	-	-	-	-	-	Wet Macular Degeneration	D057135
Wet macular degeneration	EFO_0004683	-	-	-	-	-	-	-	-	-	-	Wet Macular Degeneration	D057135
Posttraumatic wound infection	-	876	1	958.3	-	-	-	-	-	-	-	Wound Infection	D014946
