# Supplementary material for: A Compendium of Age-Related PheWAS and GWAS Traits for Human Genetic Association Studies, Their Networks and Genetic Correlations
Source: Front Genet. 2021 Jun 1;12:680560. doi: 10.3389/fgene.2021.680560 (PMC8204079; doi:10.3389/fgene.2021.680560)
Supplement: Supplementary file 2 [file Table_2.XLSX]

## Sheet: Table S2
Table S2. MeSH disease terms with annotations of HSDN, GWAS, Phecode, top leading casuses of death, and other ARDs
Columns	Description
MeSH Term	This column contains unique MeSH terms.
MeSH ID	This column contains MeSH IDs corresponding to the MeSH terms.
MeSH Tree	This column contains hierarchical tree IDs of the MeSH terms
MeSH Parent	This column contains the most parental terms of the MeSH terms.
MeSH Disease	This column contains categorical terms of the MeSH disease terms.
MeSH Anatomy	This column contains MeSH anatomy terms mapped from original traits.
MeSH Anatomy Category	This column contains categorical terms of the MeSH anatomy terms.
HSDN	This column contains subnetwork names or disease pair names.
Trait num	This column contains the number of age-related traits mapped to unique MeSH terms.
GWAS num	This column contains the number of GWAS catalog traits mapped to unique MeSH terms.
GWAS IDs	This column contains GWAS IDs mapped to unique MeSH terms.
Phecode num	This column contains the number of phecodes mapped to unique MeSH terms.
Phecodes	This column contains the phecodes mapped to unique MeSH terms.
Rank 100	This column contains the ranks of the top 100 leading causes of death according to the CDC (2018).
Donertas	This column contains type numbers of age-of-onset profile cluster (1, rapid increase in late age; or 2, slow increase in mid age) performed by Donertas et al. (2020).
Chang	This column contains boolean values for diseases that are overlapped with the ARD list identified by Chang et al. (2019) tagged as "T", and otherwise "-".
Age-related MeSH terms & anatomy information							HSDN, GWAS IDs, & Phecode						Top 100 leading causes of death and other ARDs
MeSH Term	MeSH ID	MeSH Tree1	MeSH Parent	MeSH Disease Category	MeSH Anatomy	MeSH Anatomy Category	HSDN	Trait num	GWAS num	GWAS IDs	Phecode num	Phecodes	Rank 100	Donertas	Chang
Coronary Artery Disease	D003324	C14.280.647.250.260	Disease	Cardiovascular Diseases	Heart	Cardiovascular System	SN2-Heart	2	1	EFO_0000378	1	411.4	1	-	-
Alzheimer Disease	D000544	C10.228.140.380.100	Disease	Nervous System Diseases	Brain	Nervous System	-	3	2	EFO_1001870, EFO_0000249	1	290.11	2	-	T
Adenocarcinoma of Lung	D000077192	C04.557.470.200.025.022	Disease	Neoplasms	Lung	Respiratory System	-	1	1	EFO_0000571	0	-	-	-	-
Pulmonary Disease, Chronic Obstructive	D029424	C08.381.495.389	Disease	Respiratory Tract Diseases	Lung	Respiratory System	-	2	1	EFO_0000341	1	496	3	-	T
Amyloid beta-Peptides	D016229	D12.644.024	Disease	Amino Acids, Peptides, and Proteins	Brain	Nervous System	-	1	1	EFO_0004670	0	-	-	-	-
Anemia	D000740	C15.378.071	Disease	Hemic and Lymphatic Diseases	Blood Cells	Hemic and Immune Systems	-	4	0	-	4	285, 285.2, 285.21, 285.22	-	2	-
Aneurysm	D000783	C14.907.055	Disease	Cardiovascular Diseases	Blood Vessels	Cardiovascular System	SN1-Cancer	4	0	-	4	411.41, 442, 442.3, 442.8	-	-	-
Hypotension	D007022	C14.907.514	Disease	Cardiovascular Diseases	Blood	Hemic and Immune Systems	SN2-Heart	3	0	-	3	458, 458.2, 458.9	-	-	-
Hypotension, Orthostatic	D007024	C10.177.575.600.450	Disease	Nervous System Diseases	Blood	Hemic and Immune Systems	SN2-Heart	1	0	-	1	458.1	-	-	-
Ankle Joint	D000843	A02.835.583.378.062	Anatomy	-	Joints	Musculoskeletal System	-	1	0	-	1	741.2	-	-	-
Aortic Aneurysm	D001014	C14.907.055.239	Disease	Cardiovascular Diseases	Blood Vessels	Cardiovascular System	SN2-Heart	1	0	-	1	442.1	-	-	-
Aortic Aneurysm, Abdominal	D017544	C14.907.055.239.075	Disease	Cardiovascular Diseases	Blood Vessels	Cardiovascular System	-	2	1	HP_0002619	1	442.11	-	-	-
Apnea	D001049	C08.618.085	Disease	Respiratory Tract Diseases	Respiratory System	Respiratory System	-	1	0	-	1	513.31	-	-	-
Angina Pectoris	D000787	C14.280.647.187	Disease	Cardiovascular Diseases	Heart	Cardiovascular System	SN2-Heart	1	0	-	1	411.3	-	1	-
Arterial Occlusive Diseases	D001157	C14.907.137	Disease	Cardiovascular Diseases	Blood Vessels	Cardiovascular System	-	1	0	-	1	433.1	-	-	-
Arteritis	D001167	C14.907.940.090	Disease	Cardiovascular Diseases	Blood Vessels	Cardiovascular System	-	1	0	-	1	446.9	-	-	-
Fractures, Bone	D050723	C26.404	Disease	Wounds and Injuries	Bone and Bones	Musculoskeletal System	SN4-Joint	4	0	-	4	743, 800.4, 804, 805	-	-	-
Arthritis, Gouty	D015210	C05.550.114.423.410	Disease	Musculoskeletal Diseases	Joints	Musculoskeletal System	-	1	0	-	1	274.11	-	-	-
Arthritis, Infectious	D001170	C01.100	Disease	Infections	Joints	Musculoskeletal System	-	1	0	-	1	711.1	-	-	-
Breast Diseases	D001941	C17.800.090	Disease	Skin and Connective Tissue Diseases	Breast	Body Regions	SN4-Joint	1	0	-	1	611.11	-	-	-
Arthritis	D001168	C05.550.114	Disease	Musculoskeletal Diseases	Joints	Musculoskeletal System	SN4-Joint	1	0	-	1	716.2	-	2	-
Lung Neoplasms	D008175	C04.588.894.797.520	Disease	Neoplasms	Lung	Respiratory System	SN1-Cancer	4	2	EFO_0001071, EFO_0000708	2	165.1, 198.2	4	-	T
Angina, Unstable	D000789	C14.280.647.187.150	Disease	Cardiovascular Diseases	Heart	Cardiovascular System	SN2-Heart	1	0	-	1	411.1	-	-	-
Atrial Premature Complexes	D018880	C14.280.067.325.250	Disease	Cardiovascular Diseases	Heart	Cardiovascular System	-	1	0	-	1	427.61	-	-	-
Dementia	D003704	C10.228.140.380	Disease	Nervous System Diseases	Brain	Nervous System	-	4	1	HP_0000726	3	290.1, 290.12, 290.13	5	-	-
Autonomic Nervous System Diseases	D001342	C10.177	Disease	Nervous System Diseases	Peripheral Nerves	Nervous System	-	1	0	-	1	337.1	-	-	-
Venous Thromboembolism	D054556	C14.907.355.590.700	Disease	Cardiovascular Diseases	Blood Vessels	Cardiovascular System	SN6-Mix	1	1	HP_0002619	0	-	-	2	-
Venous Thrombosis	D020246	C14.907.355.830.925	Disease	Cardiovascular Diseases	Blood Vessels	Cardiovascular System	SN1-Cancer	1	0	-	1	452.2	-	2	-
Basal Ganglia Diseases	D001480	C10.228.140.079	Disease	Nervous System Diseases	Unspecified	Unspecified	-	1	0	-	1	333	-	-	-
Biomarkers, Tumor	D014408	D23.101.140	Chemical	-	Serum	Fluids and Secretions	-	1	0	-	1	795.8	-	-	-
Blindness	D001766	C10.597.751.941.162	Disease	Nervous System Diseases	Eye	Sense Organs	SN5-Eye	1	0	-	1	367.9	-	-	T
Acute Coronary Syndrome	D054058	C14.280.647.124	Disease	Cardiovascular Diseases	Heart	Cardiovascular System	SN6-Mix	1	1	EFO_0005672	0	-	-	-	-
Bone Neoplasm	D001859	C04.588.149	Disease	Neoplasms	Bone and Bones	Musculoskeletal System	-	1	0	-	1	198.6	-	-	-
Brain	D001921	A08.186.211	Anatomy	-	Brain	Nervous System	-	1	0	-	1	346	-	-	-
Myocardial Infarction	D009203	C14.280.647.500	Disease	Cardiovascular Diseases	Heart	Cardiovascular System	SN2-Heart	2	1	EFO_0000612	1	411.2	6	1	-
Brain Ischemia	D002545	C10.228.140.300.150	Disease	Nervous System Diseases	Brain	Nervous System	SN3-Brain	1	0	-	1	433.3	-	-	-
Heart Failure	D006333	C14.280.434	Disease	Cardiovascular Diseases	Heart	Cardiovascular System	SN2-Heart	4	1	EFO_0003144	3	428, 428.1, 428.2	7	-	-
Breast	D001940	A01.236	Anatomy	-	Breast	Body Regions	-	2	0	-	2	175, 611.3	-	-	-
Arthritis, Rheumatoid	D001172	C05.550.114.154	Disease	Musculoskeletal Diseases	Joints	Musculoskeletal System	SN4-Joint	4	1	EFO_0000685	3	714, 714.1, 716.1	-	2	-
Gallstones	D042882	C06.130.409.633	Disease	Digestive System Diseases	Bile Ducts	Digestive System	SN1-Cancer	1	0	-	1	574.2	-	2	-
Inflammatory Bowel Diseases	D015212	C06.405.205.731	Disease	Digestive System Diseases	Gastrointestinal Tract	Digestive System	SN1-Cancer	2	1	EFO_0003767	1	555	-	2	-
Atrial Fibrillation	D001281	C14.280.067.198	Disease	Cardiovascular Diseases	Heart	Cardiovascular System	SN2-Heart	2	1	EFO_0000275	1	427.21	-	1	-
Bursitis	D002062	C05.550.251	Disease	Musculoskeletal Diseases	Joints	Musculoskeletal System	-	1	0	-	1	726.3	-	-	-
Cachexia	D002100	C23.888.144.243.963.500.500	Disease	Pathological Conditions, Signs and Symptoms	Muscle, Skeletal	Musculoskeletal System	-	1	0	-	1	260.1	-	-	-
Callosities	D002145	C17.800.428.200	Disease	Skin and Connective Tissue Diseases	Skin	Integumentary System	-	1	0	-	1	700	-	-	-
Carcinoma, Basal Cell	D002280	C04.557.470.200.165	Disease	Neoplasms	Skin	Integumentary System	-	1	1	EFO_0004193	0	-	-	-	-
Pancreatitis, Chronic	D050500	C06.689.750.830	Disease	Digestive System Diseases	Pancreas	Digestive System	SN1-Cancer	1	0	-	1	577.2	-	-	T
Neutropenia	D009503	C15.378.553.546.184.564	Disease	Hemic and Lymphatic Diseases	Blood Cells	Hemic and Immune Systems	SN1-Cancer	2	1	MONDO_0001475	1	288.11	-	-	-
Urinary Incontinence	D014549	C12.777.934.852	Disease	Male Urogenital Diseases	Ureter	Urogenital System	SN1-Cancer	2	1	HP_0000020	1	599.4	-	-	-
Lipoma	D008067	C04.557.450.550.400	Disease	Neoplasms	Adipose Tissue	Connective Tissue	SN1-Cancer	1	0	-	1	214	-	-	-
Cardiac Conduction System Disease	D000075224	C14.280.123	Disease	Cardiovascular Diseases	Heart	Cardiovascular System	-	1	0	-	1	426.8	-	-	-
Atrioventricular Block	D054537	C14.280.067.558.230	Disease	Cardiovascular Diseases	Heart	Cardiovascular System	SN2-Heart	2	0	-	2	426.21, 426.23	-	-	-
Bundle-Branch Block	D002037	C14.280.067.558.323	Disease	Cardiovascular Diseases	Heart	Cardiovascular System	SN2-Heart	3	0	-	3	426.3, 426.31, 426.32	-	-	-
Cardiomegaly	D006332	C14.280.195	Disease	Cardiovascular Diseases	Heart	Cardiovascular System	SN2-Heart	1	0	-	1	416	-	-	-
Stroke	D020521	C10.228.140.300.775	Disease	Nervous System Diseases	Brain	Nervous System	SN3-Brain	3	2	HP_0002140, EFO_0005524	1	433.21	8	1	T
Cataract	D002386	C11.510.245	Disease	Eye Diseases	Eye	Sense Organs	-	3	1	EFO_0001059	2	366, 366.1	-	1	T
Central Nervous System Neoplasms	D016543	C04.588.614.250	Disease	Neoplasms	Brain	Nervous System	-	3	0	-	3	191, 191.1, 198.5	-	-	-
Atherosclerosis	D050197	C14.907.137.126.307	Disease	Cardiovascular Diseases	Blood Vessels	Cardiovascular System	SN6-Mix	6	0	-	6	440, 440.1, 440.2, 440.21, 440.22, 440.9	9	-	-
Cerebral Infarction	D002544	C10.228.140.300.150.477.200	Disease	Nervous System Diseases	Brain	Nervous System	SN3-Brain	1	0	-	1	433.11	-	-	-
Parkinson Disease	D010300	C10.228.140.079.862.500	Disease	Nervous System Diseases	Brain	Nervous System	-	2	1	EFO_0002508	1	332	11	-	T
Leukemia, Lymphoid	D007945	C04.557.337.428	Disease	Neoplasms	Blood Cells	Hemic and Immune Systems	SN1-Cancer	1	0	-	1	204.1	-	-	T
Chondrocalcinosis	D002805	C05.550.114.264	Disease	Musculoskeletal Diseases	Joints	Musculoskeletal System	-	1	0	-	1	274.21	-	-	-
Choroid Diseases	D015862	C11.941.160	Disease	Eye Diseases	Eye	Sense Organs	SN5-Eye	1	0	-	1	363.4	-	-	-
Cognition	D003071	F02.463.188	Psychiatry	-	Brain	Nervous System	-	1	1	EFO_0004874	0	-	-	-	-
Cognitive Dysfunction	D060825	F03.615.250.700	Psychiatry	-	Brain	Nervous System	-	4	3	HP_0100543, EFO_0007998, EFO_0007710	1	292.2	-	2	-
Colonic Diseases	D003108	C06.405.469.158	Disease	Digestive System Diseases	Intestines	Digestive System	-	1	0	-	1	556.11	-	-	-
Pancreatic Neoplasms	D010190	C04.588.274.761	Disease	Neoplasms	Pancreas	Digestive System	SN1-Cancer	2	1	EFO_0002618	1	157	12	-	T
Lymphoma	D008223	C04.557.386	Disease	Neoplasms	Blood Cells	Hemic and Immune Systems	SN1-Cancer	2	0	-	2	198.1, 202	-	-	-
Corneal Diseases	D003316	C11.204	Disease	Eye Diseases	Eye	Sense Organs	-	1	0	-	1	364	-	-	-
Corneal Dystrophies, Hereditary	D003317	C11.204.236	Disease	Eye Diseases	Eye	Sense Organs	-	2	0	-	2	364.4, 364.5	-	-	-
Corneal Edema	D015715	C11.204.267	Disease	Eye Diseases	Eye	Sense Organs	-	1	0	-	1	364.2	-	-	-
Prostatic Neoplasms	D011471	C04.588.945.440.770	Disease	Neoplasms	Prostate	Urogenital System	SN1-Cancer	2	1	EFO_0001663	1	185	14	-	T
C-Reactive Protein	D002097	D12.776.034.145	Chemical	-	Serum	Fluids and Secretions	-	2	1	EFO_0004458	1	790.8	-	-	-
Cysts	D003560	C04.182	Disease	Neoplasms	Kidney	Urogenital System	-	1	0	-	1	586.2	-	-	-
Cardiomyopathy, Dilated	D002311	C14.280.195.160	Disease	Cardiovascular Diseases	Heart	Cardiovascular System	SN2-Heart	1	1	EFO_0009094	0	-	-	-	-
Deglutition Disorders	D003680	C06.405.117.119	Disease	Digestive System Diseases	Esophagus	Digestive System	-	2	1	HP_0002015	1	532	-	-	-
Breast Neoplasms	D001943	C04.588.180	Disease	Neoplasms	Breast	Body Regions	SN1-Cancer	5	3	EFO_1000650, EFO_1000649, EFO_0000305	2	174, 174.1	15	-	T
Colonic Neoplasms	D003110	C04.588.274.476.411.307.180	Disease	Neoplasms	Colon	Digestive System	SN1-Cancer	1	0	-	1	153.2	16	-	T
Diabetes Complications	D048909	C19.246.099	Disease	Endocrine System Diseases	Serum	Fluids and Secretions	SN6-Mix	1	0	-	1	250.25	-	-	-
Diabetic Retinopathy	D003930	C11.768.257	Disease	Eye Diseases	Serum	Fluids and Secretions	SN6-Mix	3	1	EFO_0003770	2	250.23, 250.7	-	-	-
Endometrial Hyperplasia	D004714	C13.351.500.852.228	Disease	Female Urogenital Diseases and Pregnancy Complications	Endometrium	Urogenital System	SN6-Mix	1	0	-	1	621	-	-	-
Diabetic Ketoacidosis	D016883	C18.452.076.176.652.500	Disease	Nutritional and Metabolic Diseases	Serum	Fluids and Secretions	-	1	0	-	1	250.21	-	-	-
Infertility, Female	D007247	C13.351.500.365.700	Disease	Female Urogenital Diseases and Pregnancy Complications	Urogenital System	Urogenital System	SN6-Mix	1	0	-	1	626.8	-	-	-
Arrhythmias, Cardiac	D001145	C14.280.067	Disease	Cardiovascular Diseases	Heart	Cardiovascular System	SN2-Heart	4	0	-	4	396, 426.7, 427.2, 427.5	17	1	T
Neoplasms	D009369	C04	Disease	Neoplasms	Unspecified	Unspecified	-	3	0	-	3	195, 195.1, 199	18	-	T
Diverticular Diseases	D000076385	C06.405.205.282	Disease	Digestive System Diseases	Colon	Digestive System	-	1	0	-	1	562	-	-	-
Diverticulitis	D004238	C06.405.205.282.500	Disease	Digestive System Diseases	Gastrointestinal Tract	Digestive System	-	1	0	-	1	562.2	-	1	-
Diverticulum, Colon	D004241	C06.405.205.282.750.500	Disease	Digestive System Diseases	Colon	Digestive System	-	1	0	-	1	562.1	-	-	-
Diverticulum, Esophageal	D004936	C06.405.205.282.750.625	Disease	Digestive System Diseases	Esophagus	Digestive System	-	1	0	-	1	530.6	-	2	-
Dupuytren Contracture	D004387	C04.557.450.565.590.340.173	Disease	Neoplasms	Connective Tissue	Connective Tissue	-	2	1	EFO_0004229	1	728.71	-	-	-
Dyskinesias	D020820	C10.228.662.262	Disease	Nervous System Diseases	Unspecified	Unspecified	-	1	0	-	1	350.1	-	-	-
Ecchymosis	D004438	C15.378.100.452	Disease	Hemic and Lymphatic Diseases	Blood	Hemic and Immune Systems	-	1	0	-	1	287.1	-	-	-
Embolism and Thrombosis	D016769	C14.907.355	Disease	Cardiovascular Diseases	Blood Vessels	Cardiovascular System	-	3	0	-	3	444, 444.1, 452	-	-	-
Diabetes Mellitus, Type 2	D003924	C18.452.394.750.149	Disease	Nutritional and Metabolic Diseases	Serum	Fluids and Secretions	SN6-Mix	2	1	EFO_0001360	1	250.2	19	1	-
Essential Hypertension	D000075222	C14.907.489.165	Disease	Cardiovascular Diseases	Blood	Hemic and Immune Systems	-	1	0	-	1	401.1	20	1	-
Kidney Calculi	D007669	C12.777.419.600.500	Disease	Male Urogenital Diseases	Kidney	Urogenital System	SN6-Mix	4	2	EFO_0004253, EFO_0003845	2	592, 594.1	-	2	-
Epiretinal Membrane	D019773	C11.768.328	Disease	Eye Diseases	Eye	Sense Organs	-	1	0	-	1	362.26	-	-	-
Kidney Diseases	D007674	C12.777.419	Disease	Male Urogenital Diseases	Kidney	Urogenital System	SN6-Mix	1	0	-	1	586	-	2	-
Polycythemia Vera	D011087	C04.588.448.200.500	Disease	Neoplasms	Blood Cells	Hemic and Immune Systems	SN1-Cancer	2	0	-	2	200.1, 289.8	-	-	-
Hypertension	D006973	C14.907.489	Disease	Cardiovascular Diseases	Blood	Hemic and Immune Systems	SN6-Mix	7	1	EFO_0000537	6	401, 401.2, 401.21, 401.3, 402, 453	21	1	T
Essential Tremor	D020329	C10.228.662.350	Disease	Nervous System Diseases	Brain	Nervous System	-	2	1	EFO_0003108	1	333.1	-	-	-
Eunuchism	D005058	C19.391.482.293	Disease	Endocrine System Diseases	Testis	Urogenital System	-	1	0	-	1	257.1	-	-	-
Eyelid Diseases	D005141	C11.338	Disease	Eye Diseases	Eye	Sense Organs	-	1	0	-	1	374.1	-	1	-
Fasciitis	D005208	C05.321	Disease	Musculoskeletal Diseases	Connective Tissue	Connective Tissue	-	1	0	-	1	728.7	-	-	-
Joint Diseases	D007592	C05.550	Disease	Musculoskeletal Diseases	Joints	Musculoskeletal System	SN4-Joint	2	0	-	2	716, 836	-	-	-
Fractures, Spontaneous	D005598	C26.404.374	Disease	Wounds and Injuries	Bone and Bones	Musculoskeletal System	-	2	0	-	2	743.2, 743.21	-	-	-
Precursor Cell Lymphoblastic Leukemia-Lymphoma	D054198	C04.557.337.428.600	Disease	Neoplasms	Blood Cells	Hemic and Immune Systems	SN1-Cancer	1	1	EFO_0000220	0	-	-	-	-
Gangrene	D005734	C23.550.717.427	Disease	Pathological Conditions, Signs and Symptoms	Blood	Hemic and Immune Systems	-	1	0	-	1	791	-	-	-
Kidney Failure, Chronic	D007676	C12.777.419.780.750.500	Disease	Male Urogenital Diseases	Kidney	Urogenital System	SN6-Mix	2	0	-	2	585.3, 585.32	23	-	-
Dementia, Vascular	D015140	C10.228.140.300.400	Disease	Nervous System Diseases	Brain	Nervous System	-	2	1	EFO_0004718	1	290.16	28	-	-
Genitalia, Female	D005836	A05.360.319	Anatomy	-	Urogenital System	Urogenital System	-	1	0	-	1	624.1	-	-	-
Giant Cell Arteritis	D013700	C10.114.875.700	Disease	Nervous System Diseases	Blood Vessels	Cardiovascular System	-	1	0	-	1	446.5	-	-	-
Glaucoma	D005901	C11.525.381	Disease	Eye Diseases	Eye	Sense Organs	SN5-Eye	2	1	EFO_0000516	1	365	-	1	T
Glaucoma, Angle-Closure	D015812	C11.525.381.056	Disease	Eye Diseases	Eye	Sense Organs	-	1	0	-	1	365.2	-	-	-
Glaucoma, Open-Angle	D005902	C11.525.381.407	Disease	Eye Diseases	Eye	Sense Organs	SN5-Eye	3	1	EFO_0004190	2	365.1, 365.11	-	-	-
Glossalgia	D005926	C07.465.910.280	Disease	Stomatognathic Diseases	Tongue	Digestive System	-	1	0	-	1	529.6	-	-	-
Glucose	D005947	D09.947.875.359.448	Chemical	-	Serum	Fluids and Secretions	-	1	0	-	1	250.4	-	-	-
Goiter	D006042	C19.874.283	Disease	Endocrine System Diseases	Thyroid Gland	Endocrine System	-	1	0	-	1	240	-	-	-
Goiter, Nodular	D006044	C19.874.283.501	Disease	Endocrine System Diseases	Thyroid Gland	Endocrine System	-	4	0	-	4	241, 241.1, 241.2, 242.2	-	-	-
Urinary Bladder Neoplasm	D001749	C04.588.945.947.960	Disease	Neoplasms	Urinary Bladder	Urogenital System	-	3	1	EFO_0000292	2	189.2, 189.21	30	-	T
Graves Disease	D006111	C19.874.283.605	Disease	Endocrine System Diseases	Thyroid Gland	Endocrine System	-	1	1	EFO_0004237	0	-	-	-	-
Hallux Rigidus	D020859	C05.330.488.310	Disease	Musculoskeletal Diseases	Joints	Musculoskeletal System	-	1	0	-	1	735.23	-	-	-
Cervical Intraepithelial Neoplasia	D018290	C04.557.470.200.240.250	Disease	Neoplasms	Cervix Uteri	Urogenital System	SN1-Cancer	1	0	-	1	180.3	-	-	-
Hearing Loss	D034381	C09.218.458.341	Disease	Otorhinolaryngologic Diseases	Ear	Sense Organs	-	2	1	EFO_0004238	1	389	-	-	-
Hearing Loss, Sensorineural	D006319	C09.218.458.341.887	Disease	Otorhinolaryngologic Diseases	Ear	Sense Organs	-	1	0	-	1	389.1	-	-	T
Cerebrovascular Disorders	D002561	C10.228.140.300	Disease	Nervous System Diseases	Brain	Nervous System	SN3-Brain	4	0	-	4	433, 433.2, 433.6, 433.8	32	1	-
Death, Sudden, Cardiac	D016757	C14.280.383.220	Disease	Cardiovascular Diseases	Heart	Cardiovascular System	SN2-Heart	1	1	EFO_0004278	0	-	-	-	-
Idiopathic Pulmonary Fibrosis	D054990	C08.381.765.500	Disease	Respiratory Tract Diseases	Lung	Respiratory System	-	1	0	-	1	504.1	33	-	-
Heart Transplantation	D016027	E04.100.376.475	Diagnosis	-	Heart	Cardiovascular System	-	1	0	-	1	429.1	-	-	-
Cardiomyopathies	D009202	C14.280.238	Disease	Cardiovascular Diseases	Heart	Cardiovascular System	SN2-Heart	3	0	-	3	425, 425.1, 425.2	36	-	T
Heart Valve Prosthesis Implantation	D019918	E04.100.376.485	Diagnosis	-	Heart	Cardiovascular System	-	1	0	-	1	395.6	-	-	-
Hematemesis	D006396	C06.405.227.400	Disease	Digestive System Diseases	Gastrointestinal Tract	Digestive System	-	1	0	-	1	578.1	-	-	-
Lupus Nephritis	D008181	C12.777.419.570.363.680	Disease	Male Urogenital Diseases	Kidney	Urogenital System	SN6-Mix	1	1	EFO_0005761	0	-	-	-	-
Hemoptysis	D006469	C08.381.348	Disease	Respiratory Tract Diseases	Respiratory System	Respiratory System	-	1	0	-	1	516.1	-	-	-
Uterine Cervical Neoplasms	D002583	C04.588.945.418.948.850	Disease	Neoplasms	Cervix Uteri	Urogenital System	SN1-Cancer	3	1	EFO_0001061	2	180, 180.1	-	-	-
Hemorrhoids	D006484	C06.405.469.860.401	Disease	Digestive System Diseases	Anal Canal	Digestive System	-	1	0	-	1	455	-	-	-
Herpes Zoster	D006562	C01.925.256.466.930.750	Disease	Infections	Unspecified	Unspecified	-	3	1	EFO_0006510	2	53, 53.1	-	-	-
Hydrarthrosis	D006833	C05.550.509	Disease	Musculoskeletal Diseases	Joints	Musculoskeletal System	-	1	0	-	1	741.4	-	2	-
Nephrotic Syndrome	D009404	C12.777.419.630.643	Disease	Male Urogenital Diseases	Kidney	Urogenital System	SN6-Mix	1	0	-	1	580.2	-	-	-
Hyperkalemia	D006947	C18.452.950.396	Disease	Nutritional and Metabolic Diseases	Urine	Fluids and Secretions	-	1	0	-	1	276.13	-	-	-
Hypernatremia	D006955	C18.452.950.452	Disease	Nutritional and Metabolic Diseases	Serum	Fluids and Secretions	-	1	0	-	1	276.11	-	-	-
Hyperparathyroidism	D006961	C19.642.355	Disease	Endocrine System Diseases	Thyroid Gland	Endocrine System	-	2	0	-	2	252.1, 588.2	-	2	-
Heart Arrest	D006323	C14.280.383	Disease	Cardiovascular Diseases	Heart	Cardiovascular System	SN2-Heart	2	0	-	2	427.4, 427.42	37	-	-
Myocardial Ischemia	D017202	C14.280.647	Disease	Cardiovascular Diseases	Heart	Cardiovascular System	SN2-Heart	3	0	-	3	411, 411.8, 411.9	38	-	T
Hypertensive Retinopathy	D058437	C11.768.346	Disease	Eye Diseases	Blood	Hemic and Immune Systems	-	1	0	-	1	362.9	-	-	-
Hyponatremia	D007010	C18.452.950.620	Disease	Nutritional and Metabolic Diseases	Serum	Fluids and Secretions	-	1	0	-	1	276.12	-	-	-
Hypertension, Renal	D006977	C12.777.419.331	Disease	Male Urogenital Diseases	Blood	Hemic and Immune Systems	SN6-Mix	1	0	-	1	401.22	39	-	-
Heart Valve Diseases	D006349	C14.280.484	Disease	Cardiovascular Diseases	Heart	Cardiovascular System	SN2-Heart	4	0	-	4	395, 395.1, 395.2, 747.12	-	2	T
Hypoventilation	D007040	C08.618.846.565	Disease	Respiratory Tract Diseases	Respiratory System	Respiratory System	-	1	0	-	1	513.3	-	-	-
Hypovolemia	D020896	C23.550.455	Disease	Pathological Conditions, Signs and Symptoms	Blood	Hemic and Immune Systems	-	1	0	-	1	276.5	-	-	-
Cerebral Hemorrhage	D002543	C10.228.140.300.535.200	Disease	Nervous System Diseases	Brain	Nervous System	SN3-Brain	3	2	EFO_0010178, EFO_0005669	1	430.2	42	-	T
Iliac Aneurysm	D017543	C14.907.055.625	Disease	Cardiovascular Diseases	Blood Vessels	Cardiovascular System	-	1	0	-	1	442.2	-	-	-
Infections	D007239	C01	Disease	Infections	Kidney	Urogenital System	-	1	0	-	1	590	-	2	-
Hematuria	D006417	C12.777.934.442	Disease	Male Urogenital Diseases	Urine	Fluids and Secretions	SN6-Mix	3	1	HP_0000790	2	593, 593.2	-	-	-
Proteinuria	D011507	C12.777.934.734	Disease	Male Urogenital Diseases	Urine	Fluids and Secretions	SN6-Mix	2	1	HP_0000093	1	269	-	-	-
Esophageal Neoplasms	D004938	C04.588.274.476.205	Disease	Neoplasms	Esophagus	Digestive System	SN1-Cancer	3	2	EFO_0002916, EFO_0000478	1	150	43	-	T
Intervertebral Disc Degeneration	D055959	C05.116.900.153	Disease	Musculoskeletal Diseases	Spinal Cord	Nervous System	-	1	0	-	1	722.6	-	2	-
Intestinal Pseudo-Obstruction	D007418	C06.405.469.531.492.500	Disease	Digestive System Diseases	Intestines	Digestive System	-	1	0	-	1	560.1	-	-	-
Intracranial Aneurysm	D002532	C10.228.140.300.510.600	Disease	Nervous System Diseases	Brain	Nervous System	SN3-Brain	2	1	EFO_0003870	1	433.5	-	-	-
Carcinoma, Renal Cell	D002292	C04.557.470.200.025.390	Disease	Neoplasms	Kidney	Urogenital System	SN1-Cancer	2	1	EFO_0000681	1	189.11	45	-	-
Multiple Myeloma	D009101	C04.557.595.500	Disease	Neoplasms	Blood Cells	Hemic and Immune Systems	SN6-Mix	2	1	EFO_0001378	1	204.4	46	-	T
Ischemic Attack, Transient	D002546	C10.228.140.300.150.836	Disease	Nervous System Diseases	Brain	Nervous System	SN3-Brain	1	0	-	1	433.31	-	-	-
Osteoarthritis	D010003	C05.550.114.606	Disease	Musculoskeletal Diseases	Joints	Musculoskeletal System	SN4-Joint	8	1	EFO_0002506	7	740, 740.1, 740.11, 740.12, 740.2, 740.3, 740.9	-	2	-
Keratoconjunctivitis Sicca	D007638	C11.187.183.394.500	Disease	Eye Diseases	Eye	Sense Organs	-	1	0	-	1	370.31	-	-	-
Keratosis, Actinic	D055623	C04.834.450	Disease	Neoplasms	Skin	Integumentary System	-	1	0	-	1	702.1	-	-	-
Erectile Dysfunction	D007172	C12.294.644.486	Disease	Male Urogenital Diseases	Urogenital System	Urogenital System	SN6-Mix	2	1	EFO_0004234	1	605	-	-	-
Infertility, Male	D007248	C12.294.365.700	Disease	Male Urogenital Diseases	Urogenital System	Urogenital System	SN6-Mix	3	1	EFO_0004248	2	609, 609.1	-	-	-
Bone Diseases, Metabolic	D001851	C05.116.198	Disease	Musculoskeletal Diseases	Bone and Bones	Musculoskeletal System	SN6-Mix	1	0	-	1	743.9	-	1	-
Colorectal Neoplasms	D015179	C04.588.274.476.411.307	Disease	Neoplasms	Colon	Digestive System	SN1-Cancer	2	1	EFO_0005842	1	153	-	-	-
Labyrinthitis	D007762	C09.218.568.558	Disease	Otorhinolaryngologic Diseases	Ear	Sense Organs	-	1	0	-	1	386.3	-	-	-
Leg Ulcer	D007871	C17.800.893.592	Disease	Skin and Connective Tissue Diseases	Skin	Integumentary System	-	1	0	-	1	707.2	-	-	-
Intracranial Arteriosclerosis	D002537	C10.228.140.300.510.800	Disease	Nervous System Diseases	Brain	Nervous System	-	1	0	-	1	433.12	48	-	-
Barrett Esophagus	D001471	C04.834.154	Disease	Neoplasms	Esophagus	Digestive System	SN1-Cancer	2	1	EFO_0000280	1	530.13	-	-	-
Ovarian Neoplasms	D010051	C04.588.322.455	Disease	Neoplasms	Ovary	Urogenital System	-	3	1	EFO_0001075	2	184.1, 184.11	49	-	T
Osteoporosis	D010024	C05.116.198.579	Disease	Musculoskeletal Diseases	Bone and Bones	Musculoskeletal System	SN6-Mix	4	1	EFO_0003882	3	743.1, 743.11, 743.13	-	1	-
Digestive System Neoplasms	D004067	C04.588.274	Disease	Neoplasms	Gastrointestinal Tract	Digestive System	SN1-Cancer	3	0	-	3	158, 159, 198.3	-	-	-
Brain Neoplasms	D001932	C04.588.614.250.195	Disease	Neoplasms	Brain	Nervous System	SN3-Brain	1	0	-	1	191.11	53	-	T
Diabetic Nephropathies	D003928	C12.777.419.192	Disease	Male Urogenital Diseases	Serum	Fluids and Secretions	SN6-Mix	2	0	-	2	250.22, 250.24	54	-	-
Gout	D006073	C05.550.114.423	Disease	Musculoskeletal Diseases	Joints	Musculoskeletal System	SN6-Mix	3	1	EFO_0004274	2	274, 274.1	-	2	-
Gastrointestinal Hemorrhage	D006471	C06.405.227	Disease	Digestive System Diseases	Gastrointestinal Tract	Digestive System	-	4	1	HP_0002573	3	578, 578.8, 578.9	56	-	-
Kidney Neoplasms	D007680	C04.588.945.947.535	Disease	Neoplasms	Kidney	Urogenital System	SN1-Cancer	3	0	-	3	189, 189.1, 189.4	-	-	T
Lymphoma, Follicular	D008224	C04.557.386.480.350	Disease	Neoplasms	Blood Cells	Hemic and Immune Systems	-	1	0	-	1	202.21	-	-	-
Carcinoma, Hepatocellular	D006528	C04.557.470.200.025.255	Disease	Neoplasms	Liver	Digestive System	SN1-Cancer	2	1	EFO_0000182	1	198.4	-	-	-
Macular Degeneration	D008268	C11.768.585.439	Disease	Eye Diseases	Eye	Sense Organs	SN5-Eye	6	2	EFO_1001492, EFO_0001365	4	362.2, 362.21, 362.23, 362.29	-	-	T
Magnesium	D008274	D01.268.552.437	Chemical	-	Serum	Fluids and Secretions	-	1	1	EFO_0004845	0	-	-	-	-
Mammography	D008327	E01.370.350.700.500	Diagnosis	-	Breast	Body Regions	-	2	0	-	2	611, 611.1	-	-	-
Mastitis	D008413	C13.703.844.603	Disease	Female Urogenital Diseases and Pregnancy Complications	Breast	Body Regions	-	1	0	-	1	613.1	-	-	-
Leukemia, Myeloid, Acute	D015470	C04.557.337.539.275	Disease	Neoplasms	Blood Cells	Hemic and Immune Systems	SN1-Cancer	2	1	EFO_0000222	1	204.2	57	-	T
Memory Disorders	D008569	C10.597.606.525	Disease	Nervous System Diseases	Brain	Nervous System	-	1	0	-	1	292.3	-	-	-
Meniere Disease	D008575	C09.218.568.217.500	Disease	Otorhinolaryngologic Diseases	Ear	Sense Organs	-	1	0	-	1	386.1	-	-	-
Diabetes Mellitus	D003920	C18.452.394.750	Disease	Nutritional and Metabolic Diseases	Serum	Fluids and Secretions	SN6-Mix	2	1	EFO_0000400	1	250	-	1	-
Metabolic Syndrome	D024821	C18.452.394.968.500.570	Disease	Nutritional and Metabolic Diseases	Serum	Fluids and Secretions	-	2	1	EFO_0000195	1	277.7	-	-	-
Monoclonal Gammopathy of Undetermined Significance	D008998	C15.378.147.542.640	Disease	Hemic and Lymphatic Diseases	Blood Cells	Hemic and Immune Systems	-	1	1	EFO_0000203	0	-	-	-	-
Lymphoma, Non-Hodgkin	D008228	C04.557.386.480	Disease	Neoplasms	Blood Cells	Hemic and Immune Systems	SN1-Cancer	4	0	-	4	202.2, 202.22, 202.23, 202.24	58	-	T
Muscular Atrophy	D009133	C10.597.613.612	Disease	Nervous System Diseases	Muscle, Skeletal	Musculoskeletal System	-	1	0	-	1	772.1	-	-	-
Musculoskeletal System	D009141	A02	Anatomy	-	Unspecified	Unspecified	-	1	0	-	1	793	-	-	-
Liver Neoplasms	D008113	C04.588.274.623	Disease	Neoplasms	Liver	Digestive System	SN1-Cancer	2	0	-	2	155, 155.1	59	-	T
Intracranial Hemorrhages	D020300	C10.228.140.300.535	Disease	Nervous System Diseases	Brain	Nervous System	SN3-Brain	2	0	-	2	430, 818	62	-	-
Cardiovascular Diseases	D002318	C14	Disease	Cardiovascular Diseases	Cardiovascular System	Cardiovascular System	-	4	1	EFO_0000319	3	429.2, 459, 459.9	63	1	T
Nasal Polyps	D009298	C08.460.572	Disease	Respiratory Tract Diseases	Nose	Respiratory System	-	1	0	-	1	471	-	-	-
Peripheral Arterial Disease	D058729	C14.907.137.126.307.500	Disease	Cardiovascular Diseases	Blood Vessels	Cardiovascular System	-	2	1	EFO_0004265	1	443.9	65	-	-
Neoplasms, Second Primary	D016609	C04.692	Disease	Neoplasms	Unspecified	Unspecified	-	1	0	-	1	198	-	-	-
Nephritis	D009393	C12.777.419.570	Disease	Male Urogenital Diseases	Kidney	Urogenital System	-	4	0	-	4	580, 580.3, 580.31, 580.32	-	-	-
Hypercholesterolemia	D006937	C18.452.584.500.500.396	Disease	Nutritional and Metabolic Diseases	Serum	Fluids and Secretions	SN6-Mix	1	0	-	1	272.11	-	-	-
Neurodegenerative Diseases	D019636	C10.574	Disease	Nervous System Diseases	Spinal Cord	Nervous System	-	1	0	-	1	334	-	-	-
Carcinoma, Non-Small-Cell Lung	D002289	C04.588.894.797.520.109.220.249	Disease	Neoplasms	Lung	Respiratory System	SN1-Cancer	1	1	EFO_0003060	0	-	-	-	-
Lipid Metabolism Disorders	D052439	C18.452.584	Disease	Nutritional and Metabolic Diseases	Serum	Fluids and Secretions	SN6-Mix	2	0	-	2	272, 277.51	-	-	-
Obesity, Morbid	D009767	C18.654.726.500.700	Disease	Nutritional and Metabolic Diseases	Unspecified	Unspecified	-	1	0	-	1	278.11	-	-	-
Osteitis Deformans	D010001	C05.116.692	Disease	Musculoskeletal Diseases	Bone and Bones	Musculoskeletal System	-	1	0	-	1	731.1	-	-	-
Arthritis, Psoriatic	D015535	C05.116.900.853.625.800.424	Disease	Musculoskeletal Diseases	Skin	Integumentary System	SN4-Joint	1	1	EFO_0003778	0	-	-	-	-
Metabolic Diseases	D008659	C18.452	Disease	Nutritional and Metabolic Diseases	Serum	Fluids and Secretions	SN6-Mix	1	0	-	1	275.3	-	-	-
Acute Kidney Injury	D058186	C12.777.419.780.050	Disease	Male Urogenital Diseases	Kidney	Urogenital System	-	1	0	-	1	585.1	66	-	-
Overweight	D050177	C23.888.144.699	Disease	Pathological Conditions, Signs and Symptoms	Unspecified	Unspecified	-	2	1	EFO_0005935	1	278	-	-	-
Pancreatic Cyst	D010181	C04.182.640	Disease	Neoplasms	Pancreas	Digestive System	-	1	0	-	1	577.3	-	-	-
Renal Insufficiency	D051437	C12.777.419.780	Disease	Male Urogenital Diseases	Kidney	Urogenital System	SN6-Mix	4	0	-	4	585, 585.2, 588, 589	67	1	-
Head and Neck Neoplasms	D006258	C04.588.443	Disease	Neoplasms	Nose	Respiratory System	SN1-Cancer	1	0	-	1	149	-	-	-
Paraproteinemias	D010265	C15.378.147.780	Disease	Hemic and Lymphatic Diseases	Blood Cells	Hemic and Immune Systems	-	1	0	-	1	270.32	-	-	-
Myeloproliferative Disorders	D009196	C15.378.190.636	Disease	Hemic and Lymphatic Diseases	Blood Cells	Hemic and Immune Systems	-	1	0	-	1	200	68	-	T
Heart Diseases	D006331	C14.280	Disease	Cardiovascular Diseases	Heart	Cardiovascular System	SN2-Heart	2	0	-	2	414, 429	69	1	-
Peripheral Nervous System Diseases	D010523	C10.668.829	Disease	Nervous System Diseases	Peripheral Nerves	Nervous System	-	1	0	-	1	766	-	1	-
Peripheral Vascular Diseases	D016491	C14.907.617	Disease	Cardiovascular Diseases	Blood Vessels	Cardiovascular System	-	3	0	-	3	443, 443.7, 443.8	-	-	-
Phlebitis	D010689	C14.907.617.718	Disease	Cardiovascular Diseases	Blood Vessels	Cardiovascular System	-	2	0	-	2	451, 451.2	-	-	-
Phosphorus Metabolism Disorders	D010760	C18.452.750	Disease	Nutritional and Metabolic Diseases	Unspecified	Unspecified	-	1	0	-	1	275.5	-	-	-
Pleurisy	D010998	C01.748.582	Disease	Infections	Thorax	Body Regions	-	1	0	-	1	507	-	-	-
Emphysema	D004646	C23.550.325	Disease	Pathological Conditions, Signs and Symptoms	Lung	Respiratory System	-	1	0	-	1	496.1	71	2	-
Brain Diseases	D001927	C10.228.140	Disease	Nervous System Diseases	Brain	Nervous System	SN3-Brain	1	0	-	1	331	75	-	-
Polymyalgia Rheumatica	D011111	C05.651.742	Disease	Musculoskeletal Diseases	Joints	Musculoskeletal System	-	1	0	-	1	717	-	-	-
Polymyositis	D017285	C05.651.594.819	Disease	Musculoskeletal Diseases	Connective Tissue	Connective Tissue	-	1	0	-	1	709.4	-	-	-
Polyneuropathies	D011115	C10.668.829.800	Disease	Nervous System Diseases	Peripheral Nerves	Nervous System	-	2	0	-	2	250.6, 357	-	-	-
Polyps	D011127	C23.300.825	Disease	Pathological Conditions, Signs and Symptoms	Anal Canal	Digestive System	-	1	0	-	1	565.1	-	-	-
Polyuria	D011141	C12.777.934.616	Disease	Male Urogenital Diseases	Urine	Fluids and Secretions	-	1	0	-	1	599.5	-	-	-
Postmenopause	D017698	G08.686.157.500.625	Phenomena	-	Ovary	Urogenital System	-	1	0	-	1	627	-	-	-
Postoperative Complications	D011183	C23.550.767	Disease	Pathological Conditions, Signs and Symptoms	Unspecified	Unspecified	-	1	0	-	1	80	-	-	-
Carcinoma, Squamous Cell	D002294	C04.557.470.200.400	Disease	Neoplasms	Skin	Integumentary System	SN1-Cancer	2	2	EFO_0010176, EFO_0000707	0	-	-	-	-
Prediabetic State	D011236	C18.452.394.750.774	Disease	Nutritional and Metabolic Diseases	Serum	Fluids and Secretions	-	1	0	-	1	250.41	-	-	-
Presbycusis	D011304	C09.218.458.341.887.772	Disease	Otorhinolaryngologic Diseases	Ear	Sense Organs	-	1	1	EFO_0005782	0	-	-	-	-
Prostate-Specific Antigen	D017430	D08.811.277.656.300.760.442.750	Chemical	-	Prostate	Urogenital System	-	1	0	-	1	796	-	-	-
Prostatic Diseases	D011469	C12.294.565	Disease	Male Urogenital Diseases	Prostate	Urogenital System	-	1	0	-	1	602	-	-	-
Prostatic Hyperplasia	D011470	C12.294.565.500	Disease	Male Urogenital Diseases	Prostate	Urogenital System	-	2	1	EFO_0000284	1	600	-	-	-
Melanoma	D008545	C04.557.465.625.650.510	Disease	Neoplasms	Skin	Integumentary System	SN1-Cancer	3	2	EFO_0000756, EFO_0000389	1	172.1	-	-	T
Prostatitis	D011472	C12.294.565.750	Disease	Male Urogenital Diseases	Prostate	Urogenital System	-	2	0	-	2	601, 601.12	-	-	-
Obesity	D009765	C18.654.726.500	Disease	Nutritional and Metabolic Diseases	Unspecified	Unspecified	SN6-Mix	2	1	EFO_0001073	1	278.1	-	-	-
Prurigo	D011536	C17.800.674	Disease	Skin and Connective Tissue Diseases	Skin	Integumentary System	-	1	0	-	1	695.7	-	-	-
Skin Neoplasms	D012878	C04.588.805	Disease	Neoplasms	Skin	Integumentary System	SN1-Cancer	5	1	EFO_0009260	4	172, 172.2, 172.3, 173	79	-	T
Gastrointestinal Neoplasms	D005770	C04.588.274.476	Disease	Neoplasms	Gastrointestinal Tract	Digestive System	SN1-Cancer	1	0	-	1	153.3	81	-	-
Radiculopathy	D011843	C10.668.829.820	Disease	Nervous System Diseases	Spinal Cord	Nervous System	-	1	0	-	1	765	-	-	-
Back Pain	D001416	C23.888.592.612.107	Disease	Pathological Conditions, Signs and Symptoms	Unspecified	Unspecified	SN6-Mix	2	1	HP_0003418	1	760	-	2	-
Renal Insufficiency, Chronic	D051436	C12.777.419.780.750	Disease	Male Urogenital Diseases	Kidney	Urogenital System	-	2	1	EFO_0003884	1	585.4	-	-	-
Respiratory Insufficiency	D012131	C08.618.846	Disease	Respiratory Tract Diseases	Lung	Respiratory System	-	3	0	-	3	509, 509.1, 509.2	90	2	-
Respiratory Tract Neoplasms	D012142	C04.588.894.797	Disease	Neoplasms	Lung	Respiratory System	-	1	0	-	1	165	-	-	-
Retinal Degeneration	D012162	C11.270.612	Disease	Eye Diseases	Eye	Sense Organs	SN5-Eye	1	0	-	1	362.6	-	-	-
Retinal Drusen	D015593	C11.768.585.585	Disease	Eye Diseases	Eye	Sense Organs	SN5-Eye	1	0	-	1	362.27	-	1	-
Rheumatic Heart Disease	D012214	C01.150.252.410.890.731.649	Disease	Infections	Heart	Cardiovascular System	-	2	0	-	2	394, 394.4	-	-	-
Scleritis	D015423	C11.790.500	Disease	Eye Diseases	Eye	Sense Organs	-	1	0	-	1	379.1	-	-	-
Sick Sinus Syndrome	D012804	C14.280.067.093.249	Disease	Cardiovascular Diseases	Heart	Cardiovascular System	SN2-Heart	1	0	-	1	427.8	-	-	-
Sjogren's Syndrome	D012859	C05.550.114.154.774	Disease	Musculoskeletal Diseases	Salivary Glands	Digestive System	-	2	1	EFO_0000699	1	709.2	-	-	-
Skin Diseases, Vesiculobullous	D012872	C17.800.865	Disease	Skin and Connective Tissue Diseases	Skin	Integumentary System	-	1	0	-	1	695.2	-	-	-
Stomach Neoplasms	D013274	C04.588.274.476.767	Disease	Neoplasms	Stomach	Digestive System	SN1-Cancer	1	1	EFO_0000178	0	-	-	-	-
Skin Ulcer	D012883	C17.800.893	Disease	Skin and Connective Tissue Diseases	Skin	Integumentary System	-	1	0	-	1	707	-	-	-
Sleep Apnea Syndromes	D012891	C08.618.085.852	Disease	Respiratory Tract Diseases	Respiratory System	Respiratory System	-	2	1	EFO_0007817	1	327.3	-	-	-
Sleep Apnea, Obstructive	D020181	C08.618.085.852.850	Disease	Respiratory Tract Diseases	Respiratory System	Respiratory System	-	2	1	EFO_0003918	1	327.32	-	-	-
Small Cell Lung Carcinoma	D055752	C04.588.894.797.520.109.220.624	Disease	Neoplasms	Lung	Respiratory System	-	1	1	EFO_0000702	0	-	-	-	-
Spinal Stenosis	D013130	C05.116.900.825	Disease	Musculoskeletal Diseases	Spinal Cord	Nervous System	-	2	0	-	2	720, 720.1	-	-	-
Spondylosis	D055009	C05.116.900.938	Disease	Musculoskeletal Diseases	Spinal Cord	Nervous System	-	1	0	-	1	721.2	-	2	-
Thyroid Neoplasms	D013964	C04.588.322.894	Disease	Neoplasms	Thyroid Gland	Endocrine System	SN1-Cancer	2	1	EFO_0002892	1	193	-	-	T
Endocarditis	D004696	C14.280.282	Disease	Cardiovascular Diseases	Heart	Cardiovascular System	-	1	0	-	1	420.3	95	-	T
Surgical Wound	D000072836	C26.859	Disease	Wounds and Injuries	Unspecified	Unspecified	-	1	0	-	1	875	-	-	-
Synovial Membrane	D013583	A02.835.583.443.800	Anatomy	-	Joints	Musculoskeletal System	-	1	0	-	1	726.2	-	-	-
Tachycardia	D013610	C14.280.067.845	Disease	Cardiovascular Diseases	Heart	Cardiovascular System	SN2-Heart	1	0	-	1	427.7	-	-	-
tau Proteins	D016875	D12.776.220.600.450.510	Disease	Amino Acids, Peptides, and Proteins	Brain	Nervous System	-	1	1	EFO_0004760	0	-	-	-	-
Testicular Diseases	D013733	C12.294.829	Disease	Male Urogenital Diseases	Testis	Urogenital System	SN4-Joint	1	0	-	1	257	-	-	-
Thorax	D013909	A01.923.761	Anatomy	-	Thorax	Body Regions	-	1	0	-	1	512.3	-	-	-
Thrombocytopenia	D013921	C15.378.140.855	Disease	Hemic and Lymphatic Diseases	Blood Cells	Hemic and Immune Systems	-	1	0	-	1	287.32	-	-	-
Hemorrhage	D006470	C23.550.414	Disease	Pathological Conditions, Signs and Symptoms	Unspecified	Unspecified	SN1-Cancer	1	0	-	1	459.1	-	-	-
Ventricular Fibrillation	D014693	C14.280.067.922	Disease	Cardiovascular Diseases	Heart	Cardiovascular System	SN2-Heart	1	0	-	1	427.41	-	-	-
Tinnitus	D014012	C09.218.458.670	Disease	Otorhinolaryngologic Diseases	Ear	Sense Organs	-	2	1	HP_0000360	1	389.4	-	-	-
Trigeminal Nerve Diseases	D020433	C07.465.299.625.500	Disease	Stomatognathic Diseases	Peripheral Nerves	Nervous System	-	1	0	-	1	352.1	-	-	-
Ulcer	D014456	C23.550.891	Disease	Pathological Conditions, Signs and Symptoms	Skin	Integumentary System	-	1	0	-	1	707.3	-	-	-
Ureteral Calculi	D014514	C12.777.725.938.500	Disease	Male Urogenital Diseases	Ureter	Urogenital System	-	2	0	-	2	594.2, 594.3	-	-	-
Urinary Bladder Neck Obstruction	D001748	C12.777.767.700.962	Disease	Male Urogenital Diseases	Urinary Bladder	Urogenital System	-	1	0	-	1	596.1	-	1	-
Leukemia, Lymphocytic, Chronic, B-Cell	D015451	C04.557.337.428.080.125	Disease	Neoplasms	Blood Cells	Hemic and Immune Systems	-	2	1	EFO_0000095	1	204.12	97	-	T
Bronchiectasis	D001987	C08.127.384	Disease	Respiratory Tract Diseases	Lung	Respiratory System	SN1-Cancer	1	0	-	1	496.3	-	-	-
Urinary Incontinence, Stress	D014550	C12.777.934.852.249	Disease	Male Urogenital Diseases	Ureter	Urogenital System	-	1	0	-	1	624.9	-	-	-
Pneumothorax	D011030	C08.528.778	Disease	Respiratory Tract Diseases	Lung	Respiratory System	SN1-Cancer	1	0	-	1	506	-	-	-
Uterine Prolapse	D014596	C13.351.500.852.833	Disease	Female Urogenital Diseases and Pregnancy Complications	Urogenital System	Urogenital System	-	1	0	-	1	618	-	-	-
Varicose Veins	D014648	C14.907.927	Disease	Cardiovascular Diseases	Blood Vessels	Cardiovascular System	-	4	1	HP_0002619	3	454, 454.1, 454.11	-	-	-
Vascular Diseases	D014652	C14.907	Disease	Cardiovascular Diseases	Blood Vessels	Cardiovascular System	-	2	0	-	2	447.1, 586.3	-	-	-
Venous Insufficiency	D014689	C14.907.952	Disease	Cardiovascular Diseases	Blood Vessels	Cardiovascular System	-	1	0	-	1	456	-	-	-
Lupus Erythematosus, Systemic	D008180	C17.300.480	Disease	Skin and Connective Tissue Diseases	Unspecified	Unspecified	SN6-Mix	2	1	EFO_0002690	1	695.42	-	-	-
Psoriasis	D011565	C17.800.859.675	Disease	Skin and Connective Tissue Diseases	Skin	Integumentary System	SN1-Cancer	5	2	EFO_1001494, EFO_0000676	3	696, 696.4, 696.41	-	-	-
Tietze's Syndrome	D013991	C05.182.790	Disease	Musculoskeletal Diseases	Thorax	Body Regions	SN2-Heart	1	0	-	1	733.6	-	-	-
Weight Loss	D015431	C23.888.144.243.963	Disease	Pathological Conditions, Signs and Symptoms	Unspecified	Unspecified	-	1	0	-	1	260	-	-	-
Wet Macular Degeneration	D057135	C11.768.585.439.622	Disease	Eye Diseases	Eye	Sense Organs	-	2	1	EFO_0004683	1	362.22	-	-	-
Wound Infection	D014946	C01.947	Disease	Infections	Unspecified	Unspecified	-	1	0	-	1	876	-	-	-
